# Supplementary material for: Association studies between chromosomal regions 1q21.3, 5q21.3, 14q21.2 and 17q21.31 and numbers of children in Poland
Source: Sci Rep. 2022 Nov 7;12:18923. doi: 10.1038/s41598-022-21638-x (PMC9640534; doi:10.1038/s41598-022-21638-x)
Supplement: Supplementary file 3 — Supplementary Information 3. [file 41598_2022_21638_MOESM3_ESM.xlsx]

## Sheet: Results_2022-05-22H1_H2_ZERO_IN
## Supplemental file S3 for article:
## Title: "Association studies between chromosomal regions 1q21.3, 5q21.3, 14q21.2 and 17q21.31 and numbers of children in Poland."
## Results for association between numbers of children and single nucleotide polymorphisms on the chromosome 17 inversion, found by Stefansson et al.. (2005) to be associated.
## Male + Female data; Female-only data is below this and then Male-only data
Male + Female data	Estimate	Std. Error or df	p-value	low p-value ?	Interaction with age ?
rs2959953:p[, 5]GC	0.0199894	0.0574379	0.727827	No	No
rs2959953:p[, 5]GG	-0.00976289	0.0818607	0.905068	No	No
rs2959953:Age	0.00100101	0.00300369	0.738939
rs2959953:SEX	0.0451439	0.0587686	0.44239
rs2959953:Log(theta)	17.862	NA	NA
rs2959953:genotype	0.190823	2	0.908999	No	No
rs2959953:ANOVA:Age	0.111062	1	0.738939
rs2959953:ANOVA:SEX	0.590075	1	0.44239
rs4523963:p[, 5]TG	-0.0412781	0.0549285	0.452359	No	No
rs4523963:p[, 5]TT	-0.0360202	0.0801199	0.653014	No	No
rs4523963:Age	0.00185842	0.00290726	0.522671
rs4523963:SEX	0.0227654	0.0561182	0.684986
rs4523963:Log(theta)	18.2264	10.4047	0.0798161
rs4523963:genotype	0.604596	2	0.739118	No	No
rs4523963:ANOVA:Age	0.40862	1	0.522671
rs4523963:ANOVA:SEX	0.164567	1	0.684986
rs2942168:p[, 5]TC	0.0539735	0.055059	0.326945	No	No
rs2942168:p[, 5]TT	0.558713	0.191371	0.00350562	yes	No
rs2942168:Age	0.00120549	0.00289365	0.676972
rs2942168:SEX	0.0287443	0.0557354	0.606044
rs2942168:Log(theta)	15.9694	30.2523	0.597588
rs2942168:genotype	9.03411	2	0.0109212	yes	No
rs2942168:ANOVA:Age	0.173555	1	0.676972
rs2942168:ANOVA:SEX	0.265976	1	0.606044
rs393152:p[, 5]GA	0.0539679	0.0550602	0.327006	No	No
rs393152:p[, 5]GG	0.558719	0.191368	0.00350472	yes	No
rs393152:Age	0.00120586	0.00289363	0.676878
rs393152:SEX	0.0287579	0.0557371	0.605885
rs393152:Log(theta)	15.9663	49.1467	0.745279
rs393152:genotype	9.03438	2	0.0109196	yes	No
rs393152:ANOVA:Age	0.173662	1	0.676878
rs393152:ANOVA:SEX	0.266211	1	0.605885
rs1635291:p[, 5]CT	-0.288918	0.163422	0.0770727	No	No
rs1635291:p[, 5]TT	-0.351111	0.160712	0.0289089	yes	No
rs1635291:Age	0.00111636	0.00289565	0.699844
rs1635291:SEX	0.0314811	0.0559901	0.573937
rs1635291:Log(theta)	16.4321	NA	NA
rs1635291:genotype	5.59678	2	0.0609081	No	No
rs1635291:ANOVA:Age	0.148634	1	0.699844
rs1635291:ANOVA:SEX	0.316139	1	0.573937
rs7215239:p[, 5]CT	-0.500524	0.19373	0.00977699	yes	No
rs7215239:p[, 5]TT	-0.56216	0.191669	0.00335736	yes	No
rs7215239:Age	0.00125805	0.00298547	0.673468
rs7215239:SEX	0.0262554	0.0563749	0.641409
rs7215239:Log(theta)	13.8418	37.9308	0.715169
rs7215239:genotype	9.29392	2	0.00959071	yes	No
rs7215239:ANOVA:Age	0.177572	1	0.673468
rs7215239:ANOVA:SEX	0.216904	1	0.641409
rs1724422:p[, 5]GA	0.0208078	0.0584098	0.721662	No	No
rs1724422:p[, 5]GG	0.0578809	0.0781219	0.458751	No	No
rs1724422:Age	0.00176108	0.00289404	0.542842
rs1724422:SEX	0.0318396	0.0556144	0.566979
rs1724422:Log(theta)	17.1282	NA	NA
rs1724422:genotype	0.54894	2	0.759975	No	No
rs1724422:ANOVA:Age	0.370299	1	0.542842
rs1724422:ANOVA:SEX	0.327763	1	0.566979
rs6503444:p[, 5]CT	0.0795632	0.207301	0.701122	No	NA
rs6503444:p[, 5]TT	0.064425	0.201108	0.748702	No	NA
rs6503444:Age	0.00171835	0.00289637	0.552997
rs6503444:SEX	0.031095	0.0558577	0.577745
rs6503444:Log(theta)	14.0794	44.6362	0.752438
rs6503444:genotype	0.166454	2	0.920142	No	No
rs6503444:ANOVA:Age	0.351976	1	0.552997
rs6503444:ANOVA:SEX	0.309894	1	0.577745
rs1617406:p[, 5]GA	0.0315357	0.0577147	0.584786	No	No
rs1617406:p[, 5]GG	0.0244041	0.166269	0.88331	No	No
rs1617406:Age	0.001775	0.00290869	0.541702
rs1617406:SEX	0.0304168	0.055612	0.584416
rs1617406:Log(theta)	17.1542	NA	NA
rs1617406:genotype	0.306961	2	0.857718	No	No
rs1617406:ANOVA:Age	0.372394	1	0.541702
rs1617406:ANOVA:SEX	0.29915	1	0.584416
rs11655470:p[, 5]TC	-0.00968925	0.0591663	0.869918	No	No
rs11655470:p[, 5]TT	-0.0871842	0.0747516	0.243486	No	No
rs11655470:Age	0.00194066	0.00291406	0.505433
rs11655470:SEX	0.0290861	0.0556235	0.601036
rs11655470:Log(theta)	16.5814	NA	NA
rs11655470:genotype	1.5954	2	0.450363	No	No
rs11655470:ANOVA:Age	0.44351	1	0.505433
rs11655470:ANOVA:SEX	0.273435	1	0.601036
rs9303521:p[, 5]TG	0.0432553	0.0571353	0.449009	No	No
rs9303521:p[, 5]TT	0.128813	0.074464	0.0836537	No	No
rs9303521:Age	0.00214359	0.00290253	0.460196
rs9303521:SEX	0.024343	0.0555728	0.661358
rs9303521:Log(theta)	15.211	NA	NA
rs9303521:genotype	2.99378	2	0.223825	No	No
rs9303521:ANOVA:Age	0.545417	1	0.460196
rs9303521:ANOVA:SEX	0.191878	1	0.661358
rs1880753:p[, 5]GA	0.0521629	0.0598054	0.383094	No	No
rs1880753:p[, 5]GG	0.129667	0.0720201	0.0717933	No	No
rs1880753:Age	0.00136981	0.00290278	0.637001
rs1880753:SEX	0.0283109	0.0559942	0.613135
rs1880753:Log(theta)	16.8363	12.2643	0.169817
rs1880753:genotype	3.24256	2	0.197646	No	No
rs1880753:ANOVA:Age	0.222686	1	0.637001
rs1880753:ANOVA:SEX	0.255635	1	0.613135
rs17426064:p[, 5]TC	0.0586343	0.0551714	0.287888	No	No
rs17426064:p[, 5]TT	0.562259	0.191399	0.00330728	yes	No
rs17426064:Age	0.00113462	0.00289587	0.695202
rs17426064:SEX	0.022443	0.0559851	0.688512
rs17426064:Log(theta)	14.3662	49.5532	0.771881
rs17426064:genotype	9.25902	2	0.00975956	yes	No
rs17426064:ANOVA:Age	0.153512	1	0.695202
rs17426064:ANOVA:SEX	0.160701	1	0.688512
rs11655764:p[, 5]AG	0.0570186	0.0942545	0.545217	No	No
rs11655764:p[, 5]GG	0.0917229	0.0922514	0.320091	No	No
rs11655764:Age	0.00143002	0.00289436	0.621256
rs11655764:SEX	0.0308404	0.0555354	0.578669
rs11655764:Log(theta)	14.7117	209.819	0.944101
rs11655764:genotype	1.15363	2	0.561685	No	No
rs11655764:ANOVA:Age	0.244107	1	0.621256
rs11655764:ANOVA:SEX	0.308391	1	0.578669
rs12953076:p[, 5]TC	-0.00079036	0.0574092	0.989016	No	No
rs12953076:p[, 5]TT	0.0760417	0.179895	0.672514	No	No
rs12953076:Age	0.0012275	0.002916	0.673789
rs12953076:SEX	0.035462	0.0558052	0.525129
rs12953076:Log(theta)	16.3835	NA	NA
rs12953076:genotype	0.181366	2	0.913307	No	No
rs12953076:ANOVA:Age	0.177202	1	0.673789
rs12953076:ANOVA:SEX	0.403809	1	0.525129
rs110402:p[, 5]CT	-0.0684331	0.0610758	0.262517	No	No
rs110402:p[, 5]TT	-0.0974207	0.072844	0.181096	No	No
rs110402:Age	0.00183019	0.00291923	0.530696
rs110402:SEX	0.0285679	0.0554163	0.606194
rs110402:Log(theta)	14.1997	NA	NA
rs110402:genotype	2.0045	2	0.367053	No	No
rs110402:ANOVA:Age	0.393058	1	0.530696
rs110402:ANOVA:SEX	0.265755	1	0.606194
rs171440:p[, 5]CT	-0.043515	0.0625528	0.486647	No	No
rs171440:p[, 5]TT	-0.0917251	0.0743691	0.217435	No	No
rs171440:Age	0.00199273	0.00291151	0.493702
rs171440:SEX	0.0264016	0.0554753	0.634134
rs171440:Log(theta)	13.9258	43.0361	0.746253
rs171440:genotype	1.52163	2	0.467286	No	No
rs171440:ANOVA:Age	0.468448	1	0.493702
rs171440:ANOVA:SEX	0.226497	1	0.634134
rs62621252:p[, 5]CT	-0.506081	0.19434	0.00921178	yes	No
rs62621252:p[, 5]TT	-0.555284	0.192446	0.00390918	yes	No
rs62621252:Age	0.00141084	0.00313481	0.65267
rs62621252:SEX	0.0216292	0.0613954	0.724618
rs62621252:Log(theta)	14.375	47.6678	0.762983
rs62621252:genotype	8.57537	2	0.0137367	yes	No
rs62621252:ANOVA:Age	0.202551	1	0.65267
rs62621252:ANOVA:SEX	0.124111	1	0.724618
rs242944:p[, 5]CT	-0.0185823	0.0786064	0.813125	No	No
rs242944:p[, 5]TT	-0.0872346	0.0860103	0.310471	No	No
rs242944:Age	0.00211114	0.00291899	0.469531
rs242944:SEX	0.0168431	0.0569611	0.767463
rs242944:Log(theta)	13.8704	51.3586	0.787106
rs242944:genotype	1.66534	2	0.434886	No	No
rs242944:ANOVA:Age	0.52308	1	0.469531
rs242944:ANOVA:SEX	0.0874356	1	0.767463
rs62054815:p[, 5]AG	-0.507355	0.194147	0.00896848	yes	No
rs62054815:p[, 5]GG	-0.561788	0.191445	0.00334124	yes	No
rs62054815:Age	0.0011042	0.00289953	0.703337
rs62054815:SEX	0.0231214	0.0561509	0.680506
rs62054815:Log(theta)	19.5296	4.73319	3.68962e-05
rs62054815:genotype	9.11692	2	0.0104782	yes	No
rs62054815:ANOVA:Age	0.145024	1	0.703337
rs62054815:ANOVA:SEX	0.169557	1	0.680506
rs12185233:p[, 5]CG	-0.508373	0.194147	0.00883194	yes	No
rs12185233:p[, 5]GG	-0.557395	0.191392	0.0035875	yes	No
rs12185233:Age	0.00118816	0.00289492	0.681492
rs12185233:SEX	0.02882	0.055795	0.605482
rs12185233:Log(theta)	15.4767	35.4895	0.662769
rs12185233:genotype	8.86895	2	0.0118613	yes	No
rs12185233:ANOVA:Age	0.168451	1	0.681492
rs12185233:ANOVA:SEX	0.266807	1	0.605482
rs12185268:p[, 5]GA	0.0490217	0.0550073	0.37283	No	No
rs12185268:p[, 5]GG	0.557521	0.19138	0.00357787	yes	No
rs12185268:Age	0.00118962	0.00289501	0.68113
rs12185268:SEX	0.0288325	0.0557964	0.605334
rs12185268:Log(theta)	16.8707	NA	NA
rs12185268:genotype	8.87368	2	0.0118333	yes	No
rs12185268:ANOVA:Age	0.168856	1	0.68113
rs12185268:ANOVA:SEX	0.267026	1	0.605334
rs12373123:p[, 5]CT	-0.508373	0.194147	0.00883194	yes	No
rs12373123:p[, 5]TT	-0.557395	0.191392	0.0035875	yes	No
rs12373123:Age	0.00118816	0.00289492	0.681492
rs12373123:SEX	0.02882	0.055795	0.605482
rs12373123:Log(theta)	15.4767	35.4895	0.662769
rs12373123:genotype	8.86895	2	0.0118613	yes	No
rs12373123:ANOVA:Age	0.168451	1	0.681492
rs12373123:ANOVA:SEX	0.266807	1	0.605482
rs12373139:p[, 5]AG	-0.508373	0.194147	0.00883194	yes	No
rs12373139:p[, 5]GG	-0.557395	0.191392	0.0035875	yes	No
rs12373139:Age	0.00118816	0.00289492	0.681492
rs12373139:SEX	0.02882	0.055795	0.605482
rs12373139:Log(theta)	15.4767	35.4895	0.662769
rs12373139:genotype	8.86895	2	0.0118613	yes	No
rs12373139:ANOVA:Age	0.168451	1	0.681492
rs12373139:ANOVA:SEX	0.266807	1	0.605482
rs12373142:p[, 5]GC	0.0490245	0.0550068	0.372798	No	No
rs12373142:p[, 5]GG	0.557495	0.191382	0.00357987	yes	No
rs12373142:Age	0.00118942	0.00289494	0.681174
rs12373142:SEX	0.0288219	0.0557949	0.605457
rs12373142:Log(theta)	17.0682	23.3518	0.46483
rs12373142:genotype	8.87277	2	0.0118386	yes	No
rs12373142:ANOVA:Age	0.168807	1	0.681174
rs12373142:ANOVA:SEX	0.266844	1	0.605457
rs2301689:p[, 5]AG	0.0181334	0.0839231	0.828932	No	No
rs2301689:p[, 5]GG	0.013593	0.0840863	0.871577	No	No
rs2301689:Age	0.00162723	0.00289057	0.573473
rs2301689:SEX	0.0269445	0.0562314	0.631816
rs2301689:Log(theta)	16.5393	NA	NA
rs2301689:genotype	0.0469342	2	0.976806	No	No
rs2301689:ANOVA:Age	0.316906	1	0.573473
rs2301689:ANOVA:SEX	0.229606	1	0.631816
rs7210728:p[, 5]AG	-0.205695	0.125256	0.100547	No	No
rs7210728:p[, 5]GG	-0.265863	0.125224	0.0337459	yes	No
rs7210728:Age	0.00207813	0.00290063	0.473719
rs7210728:SEX	0.0127707	0.0558688	0.819193
rs7210728:Log(theta)	13.8771	53.9363	0.796958
rs7210728:genotype	5.03185	2	0.0807883	No	No
rs7210728:ANOVA:Age	0.513288	1	0.473719
rs7210728:ANOVA:SEX	0.0522503	1	0.819193
rs1864325:p[, 5]TC	0.0540717	0.0550811	0.32626	No	No
rs1864325:p[, 5]TT	0.558768	0.191382	0.00350435	yes	No
rs1864325:Age	0.00118055	0.00289423	0.683348
rs1864325:SEX	0.0289059	0.0557204	0.603923
rs1864325:Log(theta)	16.7978	NA	NA
rs1864325:genotype	9.03484	2	0.0109172	yes	No
rs1864325:ANOVA:Age	0.166382	1	0.683348
rs1864325:ANOVA:SEX	0.269119	1	0.603923
rs3785879:p[, 5]CA	-0.0121807	0.0623458	0.845101	No	No
rs3785879:p[, 5]CC	0.120745	0.0704515	0.0865508	No	No
rs3785879:Age	0.000972851	0.00290876	0.738036
rs3785879:SEX	0.0468229	0.0559887	0.402992
rs3785879:Log(theta)	16.0901	NA	NA
rs3785879:genotype	4.95548	2	0.0839327	No	No
rs3785879:ANOVA:Age	0.11186	1	0.738036
rs3785879:ANOVA:SEX	0.699382	1	0.402992
rs1467967:p[, 5]GA	0.0139678	0.0546245	0.798178	No	No
rs1467967:p[, 5]GG	0.0122785	0.0943419	0.896448	No	No
rs1467967:Age	0.000771673	0.00294322	0.793178
rs1467967:SEX	0.0466643	0.0569239	0.41235
rs1467967:Log(theta)	17.8295	NA	NA
rs1467967:genotype	0.0685246	2	0.966318	No	No
rs1467967:ANOVA:Age	0.0687417	1	0.793178
rs1467967:ANOVA:SEX	0.672015	1	0.41235
rs8078967:p[, 5]TC	0.0690243	0.0610243	0.258015	No	No
rs8078967:p[, 5]TT	0.0213817	0.0719592	0.766362	No	No
rs8078967:Age	0.00178927	0.00289492	0.536528
rs8078967:SEX	0.033355	0.0558556	0.550397
rs8078967:Log(theta)	14.2702	43.2304	0.741328
rs8078967:genotype	1.43297	2	0.488467	No	No
rs8078967:ANOVA:Age	0.382013	1	0.536528
rs8078967:ANOVA:SEX	0.356607	1	0.550397
rs242557:p[, 5]AG	0.0468938	0.0796757	0.556157	No	No
rs242557:p[, 5]GG	0.0723696	0.0804993	0.368647	No	No
rs242557:Age	0.00166426	0.00289917	0.565938
rs242557:SEX	0.0274419	0.0554854	0.620897
rs242557:Log(theta)	17.982	18.3754	0.327782
rs242557:genotype	0.832813	2	0.659412	No	No
rs242557:ANOVA:Age	0.329527	1	0.565938
rs242557:ANOVA:SEX	0.244609	1	0.620897
rs3785883:p[, 5]AG	0.0593833	0.122889	0.628933	No	No
rs3785883:p[, 5]GG	0.0923465	0.120163	0.442186	No	No
rs3785883:Age	0.00157442	0.00289023	0.585933
rs3785883:SEX	0.0296805	0.0555886	0.593389
rs3785883:Log(theta)	16.6472	NA	NA
rs3785883:genotype	0.833854	2	0.659069	No	No
rs3785883:ANOVA:Age	0.296741	1	0.585933
rs3785883:ANOVA:SEX	0.285083	1	0.593389
rs2435207:p[, 5]AG	0.111049	0.0843221	0.18785	No	No
rs2435207:p[, 5]GG	0.127245	0.0856016	0.137153	No	No
rs2435207:Age	0.00191838	0.00290631	0.509208
rs2435207:SEX	0.0304337	0.0555175	0.583567
rs2435207:Log(theta)	16.253	71.4934	0.820162
rs2435207:genotype	2.25825	2	0.323317	No	No
rs2435207:ANOVA:Age	0.435694	1	0.509208
rs2435207:ANOVA:SEX	0.300503	1	0.583567
rs17651507:p[, 5]TA	-0.0121608	0.0557392	0.827294	No	No
rs17651507:p[, 5]TT	-0.0073413	0.0844813	0.930752	No	No
rs17651507:Age	0.00163268	0.00290692	0.574354
rs17651507:SEX	0.0275033	0.0557388	0.621708
rs17651507:Log(theta)	20.2594	5.40237	0.000176766
rs17651507:genotype	0.0487272	2	0.975931	No	No
rs17651507:ANOVA:Age	0.315452	1	0.574354
rs17651507:ANOVA:SEX	0.243475	1	0.621708
rs62063786:p[, 5]AG	-0.50076	0.194263	0.00994492	yes	No
rs62063786:p[, 5]GG	-0.559856	0.19138	0.00344051	yes	No
rs62063786:Age	0.001205	0.00289298	0.677025
rs62063786:SEX	0.0289639	0.0556655	0.602841
rs62063786:Log(theta)	17.3906	9.90121	0.0790181
rs62063786:genotype	9.20995	2	0.010002	yes	No
rs62063786:ANOVA:Age	0.173494	1	0.677025
rs62063786:ANOVA:SEX	0.270733	1	0.602841
rs62063787:p[, 5]CT	-0.500863	0.194255	0.00992654	yes	No
rs62063787:p[, 5]TT	-0.559955	0.191371	0.00343337	yes	No
rs62063787:Age	0.00120356	0.002893	0.677391
rs62063787:SEX	0.0289661	0.0556658	0.602815
rs62063787:Log(theta)	16.8891	8.58018	0.0490233
rs62063787:genotype	9.21349	2	0.00998426	yes	No
rs62063787:ANOVA:Age	0.173078	1	0.677391
rs62063787:ANOVA:SEX	0.270771	1	0.602815
rs17651549:p[, 5]TC	0.0590974	0.0551492	0.283904	No	No
rs17651549:p[, 5]TT	0.560163	0.191354	0.00341845	yes	No
rs17651549:Age	0.00120147	0.00289298	0.677918
rs17651549:SEX	0.0289363	0.0556663	0.603192
rs17651549:Log(theta)	16.5929	NA	NA
rs17651549:genotype	9.22132	2	0.00994527	yes	No
rs17651549:ANOVA:Age	0.172478	1	0.677918
rs17651549:ANOVA:SEX	0.270209	1	0.603192
rs2258689:p[, 5]CT	-0.0475788	0.126367	0.706535	No	No
rs2258689:p[, 5]TT	-0.0332222	0.121842	0.785109	No	No
rs2258689:Age	0.00168796	0.0029097	0.561837
rs2258689:SEX	0.0282413	0.055463	0.610618
rs2258689:Log(theta)	13.736	46.9914	0.77005
rs2258689:genotype	0.16374	2	0.921392	No	No
rs2258689:ANOVA:Age	0.336534	1	0.561837
rs2258689:ANOVA:SEX	0.259276	1	0.610618
rs10445337:p[, 5]CT	-0.501552	0.194206	0.00980643	yes	No
rs10445337:p[, 5]TT	-0.561196	0.191329	0.0033555	yes	No
rs10445337:Age	0.00119433	0.00289389	0.67982
rs10445337:SEX	0.0296746	0.0556982	0.594189
rs10445337:Log(theta)	18.9395	NA	NA
rs10445337:genotype	9.26874	2	0.00971222	yes	No
rs10445337:ANOVA:Age	0.170329	1	0.67982
rs10445337:ANOVA:SEX	0.283849	1	0.594189
rs2435200:p[, 5]AG	-0.0677844	0.0850087	0.425229	No	No
rs2435200:p[, 5]GG	-0.135628	0.0873352	0.120433	No	No
rs2435200:Age	0.00180881	0.00289795	0.532517
rs2435200:SEX	0.0189912	0.0559261	0.734175
rs2435200:Log(theta)	14.0569	65.1342	0.829133
rs2435200:genotype	2.95028	2	0.228747	No	No
rs2435200:ANOVA:Age	0.389586	1	0.532517
rs2435200:ANOVA:SEX	0.115312	1	0.734175
rs62063857:p[, 5]GA	0.0590974	0.0551492	0.283904	No	No
rs62063857:p[, 5]GG	0.560163	0.191354	0.00341845	yes	No
rs62063857:Age	0.00120147	0.00289298	0.677918
rs62063857:SEX	0.0289363	0.0556663	0.603192
rs62063857:Log(theta)	16.5929	NA	NA
rs62063857:genotype	9.22132	2	0.00994527	yes	No
rs62063857:ANOVA:Age	0.172478	1	0.677918
rs62063857:ANOVA:SEX	0.270209	1	0.603192
rs8070723:p[, 5]GA	0.0590989	0.0551492	0.283892	No	No
rs8070723:p[, 5]GG	0.560165	0.191354	0.00341828	yes	No
rs8070723:Age	0.00120151	0.002893	0.67791
rs8070723:SEX	0.0289316	0.0556666	0.603252
rs8070723:Log(theta)	16.5768	NA	NA
rs8070723:genotype	9.22146	2	0.00994457	yes	No
rs8070723:ANOVA:Age	0.172488	1	0.67791
rs8070723:ANOVA:SEX	0.27012	1	0.603252
rs1052587:p[, 5]CT	-0.500854	0.194244	0.00992382	yes	No
rs1052587:p[, 5]TT	-0.559432	0.191372	0.00346367	yes	No
rs1052587:Age	0.00121973	0.00289274	0.673278
rs1052587:SEX	0.0282735	0.0557055	0.611766
rs1052587:Log(theta)	13.9601	NA	NA
rs1052587:genotype	9.18095	2	0.010148	yes	No
rs1052587:ANOVA:Age	0.177791	1	0.673278
rs1052587:ANOVA:SEX	0.257611	1	0.611766
rs34579536:p[, 5]GA	0.0606422	0.0561557	0.280189	No	No
rs34579536:p[, 5]GG	0.559566	0.191723	0.00351586	yes	No
rs34579536:Age	0.000771313	0.0029866	0.796208
rs34579536:SEX	0.0251923	0.0574643	0.661097
rs34579536:Log(theta)	16.2489	NA	NA
rs34579536:genotype	9.14358	2	0.0103394	yes	No
rs34579536:ANOVA:Age	0.066697	1	0.796208
rs34579536:ANOVA:SEX	0.192194	1	0.661097
rs7220988_A:p[, 5]AG	-0.0295005	0.0676913	0.662975	No	No
rs7220988_A:p[, 5]GG	0.0049543	0.0679963	0.941916	No	No
rs7220988_A:Age	0.00136825	0.00292574	0.640028
rs7220988_A:SEX	0.0286256	0.0558641	0.60836
rs7220988_A:Log(theta)	16.9822	NA	NA
rs7220988_A:genotype	0.389556	2	0.823017	No	No
rs7220988_A:ANOVA:Age	0.218705	1	0.640028
rs7220988_A:ANOVA:SEX	0.262569	1	0.60836
rs7220988_B:p[, 5]AG	-0.0295005	0.0676913	0.662975	No	No
rs7220988_B:p[, 5]GG	0.0049543	0.0679963	0.941916	No	No
rs7220988_B:Age	0.00136825	0.00292574	0.640028
rs7220988_B:SEX	0.0286256	0.0558641	0.60836
rs7220988_B:Log(theta)	16.9822	NA	NA
rs7220988_B:genotype	0.389556	2	0.823017	No	No
rs7220988_B:ANOVA:Age	0.218705	1	0.640028
rs7220988_B:ANOVA:SEX	0.262569	1	0.60836
rs1078997:p[, 5]GA	0.0356872	0.058141	0.539344	No	No
rs1078997:p[, 5]GG	-0.0370363	0.142002	0.794235	No	No
rs1078997:Age	0.00165209	0.00290461	0.569503
rs1078997:SEX	0.0270218	0.0554864	0.626258
rs1078997:Log(theta)	16.4544	NA	NA
rs1078997:genotype	0.488057	2	0.783465	No	No
rs1078997:ANOVA:Age	0.323514	1	0.569503
rs1078997:ANOVA:SEX	0.237169	1	0.626258
rs34043286:p[, 5]GA	0.0590978	0.0551491	0.2839	No	No
rs34043286:p[, 5]GG	0.560163	0.191354	0.0034184	yes	No
rs34043286:Age	0.00120148	0.00289298	0.677917
rs34043286:SEX	0.0289357	0.0556661	0.603197
rs34043286:Log(theta)	16.5936	17.4602	0.341927
rs34043286:genotype	9.22135	2	0.00994509	yes	No
rs34043286:ANOVA:Age	0.17248	1	0.677917
rs34043286:ANOVA:SEX	0.270201	1	0.603197
rs8079695:p[, 5]TC	-0.0777307	0.0569918	0.172601	No	No
rs8079695:p[, 5]TT	-0.213367	0.195992	0.276308	No	No
rs8079695:Age	0.00227499	0.0029221	0.436246
rs8079695:SEX	0.0306981	0.0555185	0.580308
rs8079695:Log(theta)	16.1382	NA	NA
rs8079695:genotype	2.79582	2	0.247113	No	No
rs8079695:ANOVA:Age	0.606136	1	0.436246
rs8079695:ANOVA:SEX	0.305738	1	0.580308
rs2158258:p[, 5]TG	0.00590062	0.0624163	0.924683	No	No
rs2158258:p[, 5]TT	-0.0182428	0.0681584	0.788967	No	No
rs2158258:Age	0.00166634	0.00291351	0.567367
rs2158258:SEX	0.0224481	0.0559011	0.688002
rs2158258:Log(theta)	20.3658	NA	NA
rs2158258:genotype	0.157063	2	0.924473	No	No
rs2158258:ANOVA:Age	0.327108	1	0.567367
rs2158258:ANOVA:SEX	0.161257	1	0.688002
rs9303525:p[, 5]GA	0.0573561	0.0551103	0.297991	No	No
rs9303525:p[, 5]GG	0.559785	0.191391	0.00344656	yes	No
rs9303525:Age	0.00127602	0.00290086	0.660028
rs9303525:SEX	0.0274733	0.0560616	0.624095
rs9303525:Log(theta)	16.2744	NA	NA
rs9303525:genotype	9.15002	2	0.0103062	yes	No
rs9303525:ANOVA:Age	0.19349	1	0.660028
rs9303525:ANOVA:SEX	0.240154	1	0.624095
rs7225002:p[, 5]GA	0.0237339	0.0539849	0.660199	No	No
rs7225002:p[, 5]GG	0.00511907	0.0897363	0.954509	No	No
rs7225002:Age	0.00169132	0.00293219	0.564066
rs7225002:SEX	0.0259088	0.0557912	0.642369
rs7225002:Log(theta)	17.5106	NA	NA
rs7225002:genotype	0.200978	2	0.904395	No	No
rs7225002:ANOVA:Age	0.332712	1	0.564066
rs7225002:ANOVA:SEX	0.215657	1	0.642369
kgp22766330:p[, 5]CA	-0.0845258	0.0576569	0.142644	No	No
kgp22766330:p[, 5]CC	-0.162764	0.283867	0.566387	No	NA
kgp22766330:Age	0.00239555	0.00296411	0.418985
kgp22766330:SEX	0.0289339	0.0558514	0.604422
kgp22766330:Log(theta)	15.9817	NA	NA
kgp22766330:genotype	2.38488	2	0.303479	No	No
kgp22766330:ANOVA:Age	0.653161	1	0.418985
kgp22766330:ANOVA:SEX	0.268378	1	0.604422
rs17662853:p[, 5]AG	0.150424	0.250364	0.547957	No	NA
rs17662853:p[, 5]GG	0.236714	0.24745	0.338762	No	NA
rs17662853:Age	0.00247214	0.0029352	0.399653
rs17662853:SEX	0.0263022	0.0557476	0.637063
rs17662853:Log(theta)	17.2585	NA	NA
rs17662853:genotype	2.87193	2	0.237886	No	No
rs17662853:ANOVA:Age	0.70937	1	0.399653
rs17662853:ANOVA:SEX	0.222604	1	0.637063
rs2469933:p[, 5]TC	0.0622713	0.0567815	0.27278	No	No
rs2469933:p[, 5]TT	0.478418	0.215463	0.0263906	yes	NA
rs2469933:Age	0.00148	0.00292288	0.612611
rs2469933:SEX	0.0136356	0.0569097	0.810641
rs2469933:Log(theta)	16.1081	31.4557	0.608589
rs2469933:genotype	5.78722	2	0.0553758	No	No
rs2469933:ANOVA:Age	0.25639	1	0.612611
rs2469933:ANOVA:SEX	0.057408	1	0.810641
rs2668692:p[, 5]TC	0.0591331	0.0556938	0.288348	No	No
rs2668692:p[, 5]TT	0.561674	0.191403	0.00334075	yes	No
rs2668692:Age	0.00127436	0.00290154	0.660516
rs2668692:SEX	0.0206023	0.0563502	0.714654
rs2668692:Log(theta)	13.9655	46.5295	0.764069
rs2668692:genotype	9.24152	2	0.0098453	yes	No
rs2668692:ANOVA:Age	0.192898	1	0.660516
rs2668692:ANOVA:SEX	0.133673	1	0.714654
rs183211:p[, 5]AG	-0.20517	0.156417	0.189627	No	No
rs183211:p[, 5]GG	-0.25258	0.153946	0.10086	No	No
rs183211:Age	0.00198058	0.00289374	0.4937
rs183211:SEX	0.0171646	0.0559684	0.759084
rs183211:Log(theta)	15.8878	33.2651	0.632926
rs183211:genotype	3.13282	2	0.208793	No	No
rs183211:ANOVA:Age	0.468452	1	0.4937
rs183211:ANOVA:SEX	0.0940549	1	0.759084
rs199454:p[, 5]GA	0.0474082	0.0543308	0.38289	No	No
rs199454:p[, 5]GG	0.252568	0.153946	0.100874	No	No
rs199454:Age	0.00198077	0.00289375	0.49366
rs199454:SEX	0.0171662	0.055969	0.759065
rs199454:Log(theta)	14.3698	NA	NA
rs199454:genotype	3.13251	2	0.208826	No	No
rs199454:ANOVA:Age	0.468539	1	0.49366
rs199454:ANOVA:SEX	0.0940702	1	0.759065
rs199515:p[, 5]GC	0.0585852	0.0555343	0.291454	No	No
rs199515:p[, 5]GG	0.622813	0.201417	0.00198705	yes	NA
rs199515:Age	0.00120522	0.00288657	0.676293
rs199515:SEX	0.00768482	0.05618	0.891198
rs199515:Log(theta)	17.4074	6.08183	0.00420711
rs199515:genotype	10.1189	2	0.00634913	yes	No
rs199515:ANOVA:Age	0.174328	1	0.676293
rs199515:ANOVA:SEX	0.0187113	1	0.891198
Female_Only	Estimate	Std. Error or df	p-value	low p-value ?	Interaction with age ?
rs2959953:p[, 5]GC	0.0494997	0.0764781	0.517477	No	No
rs2959953:p[, 5]GG	0.00795258	0.0975033	0.934995	No	No
rs2959953:Age	0.00281222	0.00355547	0.428969
rs2959953:Log(theta)	14.3081	94.1403	0.879197
rs2959953:genotype	0.485444	2	0.78449	No	No
rs2959953:ANOVA:Age	0.625612	1	0.428969
rs4523963:p[, 5]TG	-0.0885269	0.0704455	0.208873	No	No
rs4523963:p[, 5]TT	-0.0863014	0.0954871	0.366101	No	No
rs4523963:Age	0.00446116	0.00342198	0.192344
rs4523963:Log(theta)	14.7137	NA	NA
rs4523963:genotype	1.75782	2	0.415236	No	No
rs4523963:ANOVA:Age	1.69958	1	0.192344
rs2942168:p[, 5]TC	0.137109	0.0715672	0.0553886	No	No
rs2942168:p[, 5]TT	0.344836	0.238212	0.147728	No	No
rs2942168:Age	0.00350626	0.00336539	0.297477
rs2942168:Log(theta)	14.3177	116.557	0.902235
rs2942168:genotype	5.33822	2	0.069314	No	No
rs2942168:ANOVA:Age	1.08547	1	0.297477
rs393152:p[, 5]GA	0.137108	0.0715672	0.055391	No	No
rs393152:p[, 5]GG	0.344807	0.238215	0.147769	No	No
rs393152:Age	0.00350626	0.00336541	0.29748
rs393152:Log(theta)	14.2849	70.6461	0.839758
rs393152:genotype	5.33778	2	0.0693292	No	No
rs393152:ANOVA:Age	1.08546	1	0.29748
rs1635291:p[, 5]CT	-0.0774899	0.186134	0.677182	No	No
rs1635291:p[, 5]TT	-0.195217	0.182402	0.284504	No	No
rs1635291:Age	0.00302982	0.00337618	0.3695
rs1635291:Log(theta)	14.2239	199.738	0.943228
rs1635291:genotype	3.64761	2	0.16141	No	No
rs1635291:ANOVA:Age	0.805345	1	0.3695
rs7215239:p[, 5]CT	-0.229989	0.241596	0.34112	No	No
rs7215239:p[, 5]TT	-0.342856	0.238855	0.151168	No	No
rs7215239:Age	0.00338618	0.00351012	0.334699
rs7215239:Log(theta)	15.5769	NA	NA
rs7215239:genotype	4.22267	2	0.121076	No	No
rs7215239:ANOVA:Age	0.930633	1	0.334699
rs1724422:p[, 5]GA	-0.00660743	0.0733785	0.928251	No	No
rs1724422:p[, 5]GG	-0.014649	0.0952369	0.877754	No	No
rs1724422:Age	0.00373407	0.00336899	0.267704
rs1724422:Log(theta)	14.8794	46.7792	0.750426
rs1724422:genotype	0.0239433	2	0.9881	No	No
rs1724422:ANOVA:Age	1.22847	1	0.267704
rs6503444:p[, 5]CT	0.0550283	0.212307	0.795487	No	No
rs6503444:p[, 5]TT	-0.00536517	0.20493	0.979113	No	No
rs6503444:Age	0.00342582	0.00337846	0.310575
rs6503444:Log(theta)	14.8836	242.989	0.951159
rs6503444:genotype	0.621227	2	0.732997	No	No
rs6503444:ANOVA:Age	1.02823	1	0.310575
rs1617406:p[, 5]GA	0.0522988	0.0706127	0.45891	No	No
rs1617406:p[, 5]GG	0.216772	0.26112	0.406447	No	No
rs1617406:Age	0.00436149	0.00342709	0.203142
rs1617406:Log(theta)	14.5511	77.1352	0.850371
rs1617406:genotype	1.13254	2	0.567639	No	No
rs1617406:ANOVA:Age	1.61964	1	0.203142
rs11655470:p[, 5]TC	-0.0420449	0.0744219	0.572105	No	No
rs11655470:p[, 5]TT	-0.06229	0.092034	0.498523	No	No
rs11655470:Age	0.0037109	0.00338753	0.273316
rs11655470:Log(theta)	14.0028	49.8476	0.778778
rs11655470:genotype	0.525523	2	0.768925	No	No
rs11655470:ANOVA:Age	1.20003	1	0.273316
rs9303521:p[, 5]TG	0.0709944	0.0705334	0.314158	No	No
rs9303521:p[, 5]TT	0.205689	0.0991218	0.0379756	yes	No
rs9303521:Age	0.00468587	0.00338808	0.166651
rs9303521:Log(theta)	14.1398	57.5377	0.805877
rs9303521:genotype	4.32395	2	0.115097	No	No
rs9303521:ANOVA:Age	1.91282	1	0.166651
rs1880753:p[, 5]GA	0.0777732	0.0734395	0.289595	No	No
rs1880753:p[, 5]GG	0.166327	0.0881153	0.0590793	No	No
rs1880753:Age	0.00300725	0.00338175	0.373863
rs1880753:Log(theta)	14.6208	NA	NA
rs1880753:genotype	3.58931	2	0.166185	No	No
rs1880753:ANOVA:Age	0.790784	1	0.373863
rs17426064:p[, 5]TC	0.137115	0.0715669	0.0553784	No	No
rs17426064:p[, 5]TT	0.344862	0.238209	0.147693	No	No
rs17426064:Age	0.00350715	0.00336555	0.297377
rs17426064:Log(theta)	14.4282	NA	NA
rs17426064:genotype	5.33885	2	0.069292	No	No
rs17426064:ANOVA:Age	1.08592	1	0.297377
rs11655764:p[, 5]AG	0.143726	0.123314	0.243806	No	No
rs11655764:p[, 5]GG	0.173628	0.120423	0.149353	No	No
rs11655764:Age	0.0032356	0.00336997	0.336991
rs11655764:Log(theta)	14.2268	NA	NA
rs11655764:genotype	2.08988	2	0.351712	No	No
rs11655764:ANOVA:Age	0.921844	1	0.336991
rs12953076:p[, 5]TC	-0.0329842	0.0713416	0.643837	No	No
rs12953076:p[, 5]TT	0.0852224	0.22042	0.699025	No	No
rs12953076:Age	0.00308877	0.00339002	0.362224
rs12953076:Log(theta)	14.0334	NA	NA
rs12953076:genotype	0.400266	2	0.818622	No	No
rs12953076:ANOVA:Age	0.830169	1	0.362224
rs110402:p[, 5]CT	-0.0852087	0.077164	0.269483	No	No
rs110402:p[, 5]TT	-0.0952244	0.0900208	0.290144	No	No
rs110402:Age	0.00366329	0.00338424	0.279051
rs110402:Log(theta)	14.1385	88.4156	0.872953
rs110402:genotype	1.50506	2	0.471172	No	No
rs110402:ANOVA:Age	1.17171	1	0.279051
rs171440:p[, 5]CT	-0.087718	0.0798896	0.272209	No	No
rs171440:p[, 5]TT	-0.120614	0.0935492	0.19729	No	No
rs171440:Age	0.0040517	0.00337627	0.230119
rs171440:Log(theta)	13.6987	61.6775	0.824234
rs171440:genotype	1.82675	2	0.401167	No	No
rs171440:ANOVA:Age	1.44012	1	0.230119
rs62621252:p[, 5]CT	-0.204367	0.243039	0.400414	No	No
rs62621252:p[, 5]TT	-0.342217	0.23942	0.152901	No	No
rs62621252:Age	0.00416686	0.00358804	0.245511
rs62621252:Log(theta)	15.043	107.169	0.88837
rs62621252:genotype	4.91681	2	0.0855713	No	No
rs62621252:ANOVA:Age	1.34867	1	0.245511
rs242944:p[, 5]CT	-0.0119545	0.111434	0.914568	No	No
rs242944:p[, 5]TT	-0.118389	0.116704	0.310375	No	No
rs242944:Age	0.00417845	0.00338528	0.21709
rs242944:Log(theta)	14.824	59.4681	0.803147
rs242944:genotype	2.53096	2	0.282104	No	No
rs242944:ANOVA:Age	1.5235	1	0.21709
rs62054815:p[, 5]AG	-0.207621	0.242911	0.392706	No	No
rs62054815:p[, 5]GG	-0.34658	0.23827	0.145788	No	No
rs62054815:Age	0.00353151	0.00337102	0.294818
rs62054815:Log(theta)	15.3075	62.4119	0.806251
rs62054815:genotype	5.42128	2	0.0664944	No	No
rs62054815:ANOVA:Age	1.09749	1	0.294818
rs12185233:p[, 5]CG	-0.207814	0.242907	0.392259	No	No
rs12185233:p[, 5]GG	-0.344854	0.238205	0.147695	No	No
rs12185233:Age	0.00351613	0.0033655	0.296135
rs12185233:Log(theta)	15.1746	NA	NA
rs12185233:genotype	5.33489	2	0.0694294	No	No
rs12185233:ANOVA:Age	1.09152	1	0.296135
rs12185268:p[, 5]GA	0.137115	0.0715669	0.0553776	No	No
rs12185268:p[, 5]GG	0.344848	0.238211	0.147713	No	No
rs12185268:Age	0.00350759	0.00336555	0.297317
rs12185268:Log(theta)	14.4501	59.7563	0.808922
rs12185268:genotype	5.33869	2	0.0692974	No	No
rs12185268:ANOVA:Age	1.08619	1	0.297317
rs12373139:p[, 5]AG	-0.207814	0.242907	0.392259	No	No
rs12373139:p[, 5]GG	-0.344854	0.238205	0.147695	No	No
rs12373139:Age	0.00351613	0.0033655	0.296135
rs12373139:Log(theta)	15.1746	NA	NA
rs12373139:genotype	5.33489	2	0.0694294	No	No
rs12373139:ANOVA:Age	1.09152	1	0.296135
rs12373142:p[, 5]GC	0.137114	0.071567	0.0553805	No	No
rs12373142:p[, 5]GG	0.34487	0.238208	0.147682	No	No
rs12373142:Age	0.00350676	0.00336541	0.297411
rs12373142:Log(theta)	14.4017	122.728	0.906585
rs12373142:genotype	5.33889	2	0.0692908	No	No
rs12373142:ANOVA:Age	1.08577	1	0.297411
rs2301689:p[, 5]AG	0.0684024	0.0920455	0.457399	No	No
rs2301689:p[, 5]GG	0.015229	0.0941709	0.871529	No	No
rs2301689:Age	0.00367702	0.00336367	0.274325
rs2301689:Log(theta)	15.4603	61.1358	0.800357
rs2301689:genotype	0.838234	2	0.657627	No	No
rs2301689:ANOVA:Age	1.19499	1	0.274325
rs7210728:p[, 5]AG	-0.234649	0.177413	0.185964	No	No
rs7210728:p[, 5]GG	-0.322804	0.175772	0.0662848	No	No
rs7210728:Age	0.00390636	0.00336674	0.245935
rs7210728:Log(theta)	14.5364	118.256	0.902168
rs7210728:genotype	4.50448	2	0.105163	No	No
rs7210728:ANOVA:Age	1.34625	1	0.245935
rs1864325:p[, 5]TC	0.137117	0.0715669	0.0553746	No	No
rs1864325:p[, 5]TT	0.344863	0.238209	0.147691	No	No
rs1864325:Age	0.00350739	0.00336542	0.297326
rs1864325:Log(theta)	14.43	52.4176	0.783095
rs1864325:genotype	5.33899	2	0.0692871	No	No
rs1864325:ANOVA:Age	1.08615	1	0.297326
rs3785879:p[, 5]CA	0.026895	0.080731	0.739026	No	No
rs3785879:p[, 5]CC	0.127853	0.0875335	0.144121	No	No
rs3785879:Age	0.00311497	0.00339515	0.358894
rs3785879:Log(theta)	14.331	76.9936	0.852341
rs3785879:genotype	2.59715	2	0.27292	No	No
rs3785879:ANOVA:Age	0.841759	1	0.358894
rs1467967:p[, 5]GA	0.0385723	0.0702881	0.583161	No	No
rs1467967:p[, 5]GG	-0.0436209	0.109701	0.690899	No	No
rs1467967:Age	0.00253842	0.00341812	0.457703
rs1467967:Log(theta)	14.6525	65.0941	0.821903
rs1467967:genotype	0.705864	2	0.702625	No	No
rs1467967:ANOVA:Age	0.551506	1	0.457703
rs8078967:p[, 5]TC	0.130903	0.080458	0.103742	No	No
rs8078967:p[, 5]TT	0.0464311	0.0896028	0.604327	No	No
rs8078967:Age	0.00403516	0.00336878	0.230992
rs8078967:Log(theta)	15.438	96.7237	0.873189
rs8078967:genotype	3.00232	2	0.222871	No	No
rs8078967:ANOVA:Age	1.43474	1	0.230992
rs242557:p[, 5]AG	0.0479895	0.0998943	0.630941	No	No
rs242557:p[, 5]GG	0.030531	0.101586	0.763763	No	No
rs242557:Age	0.003561	0.00337419	0.291258
rs242557:Log(theta)	14.735	NA	NA
rs242557:genotype	0.242157	2	0.885964	No	No
rs242557:ANOVA:Age	1.1138	1	0.291258
rs3785883:p[, 5]AG	-0.0767044	0.165808	0.643645	No	No
rs3785883:p[, 5]GG	-0.0320251	0.163023	0.844262	No	No
rs3785883:Age	0.00379999	0.00337145	0.259696
rs3785883:Log(theta)	13.9377	48.632	0.774423
rs3785883:genotype	0.546778	2	0.760797	No	No
rs3785883:ANOVA:Age	1.27038	1	0.259696
rs2435207:p[, 5]AG	0.163049	0.109877	0.137829	No	No
rs2435207:p[, 5]GG	0.0987963	0.110526	0.371388	No	No
rs2435207:Age	0.00422778	0.00338069	0.211092
rs2435207:Log(theta)	15.5422	NA	NA
rs2435207:genotype	2.48345	2	0.288886	No	No
rs2435207:ANOVA:Age	1.56392	1	0.211092
rs17651507:p[, 5]TA	-0.0460026	0.0689798	0.504837	No	No
rs17651507:p[, 5]TT	-0.150718	0.102327	0.140774	No	No
rs17651507:Age	0.00442096	0.00339032	0.192235
rs17651507:Log(theta)	14.4123	48.4409	0.766067
rs17651507:genotype	2.22972	2	0.327961	No	No
rs17651507:ANOVA:Age	1.7004	1	0.192235
rs62063786:p[, 5]AG	-0.207862	0.242899	0.392133	No	No
rs62063786:p[, 5]GG	-0.344916	0.238197	0.147609	No	No
rs62063786:Age	0.00351662	0.0033655	0.296067
rs62063786:Log(theta)	15.2391	60.1353	0.799949
rs62063786:genotype	5.3364	2	0.0693768	No	No
rs62063786:ANOVA:Age	1.09183	1	0.296067
rs62063787:p[, 5]CT	-0.20786	0.242899	0.39214	No	No
rs62063787:p[, 5]TT	-0.344914	0.238197	0.147612	No	No
rs62063787:Age	0.00351669	0.00336553	0.296063
rs62063787:Log(theta)	15.2255	49.3854	0.757854
rs62063787:genotype	5.3364	2	0.069377	No	No
rs62063787:ANOVA:Age	1.09184	1	0.296063
rs17651549:p[, 5]TC	0.137117	0.0715669	0.0553746	No	No
rs17651549:p[, 5]TT	0.344863	0.238209	0.147691	No	No
rs17651549:Age	0.00350739	0.00336542	0.297326
rs17651549:Log(theta)	14.43	52.4176	0.783095
rs17651549:genotype	5.33899	2	0.0692871	No	No
rs17651549:ANOVA:Age	1.08615	1	0.297326
rs2258689:p[, 5]CT	0.016514	0.173426	0.924138	No	No
rs2258689:p[, 5]TT	-0.00748919	0.169242	0.964704	No	No
rs2258689:Age	0.00376383	0.00338971	0.266839
rs2258689:Log(theta)	15.1494	NA	NA
rs2258689:genotype	0.121929	2	0.940857	No	No
rs2258689:ANOVA:Age	1.23293	1	0.266839
rs10445337:p[, 5]CT	-0.208134	0.242858	0.391434	No	No
rs10445337:p[, 5]TT	-0.346443	0.238169	0.145778	No	No
rs10445337:Age	0.00351722	0.00336716	0.296224
rs10445337:Log(theta)	15.6105	NA	NA
rs10445337:genotype	5.41064	2	0.0668489	No	No
rs10445337:ANOVA:Age	1.09112	1	0.296224
rs2435200:p[, 5]AG	-0.110913	0.103674	0.284699	No	No
rs2435200:p[, 5]GG	-0.194739	0.105179	0.0640991	No	No
rs2435200:Age	0.00411901	0.0033748	0.222268
rs2435200:Log(theta)	14.3242	NA	NA
rs2435200:genotype	3.82584	2	0.147649	No	No
rs2435200:ANOVA:Age	1.48967	1	0.222268
rs62063857:p[, 5]GA	0.137117	0.0715669	0.0553746	No	No
rs62063857:p[, 5]GG	0.344863	0.238209	0.147691	No	No
rs62063857:Age	0.00350739	0.00336542	0.297326
rs62063857:Log(theta)	14.43	52.4176	0.783095
rs62063857:genotype	5.33899	2	0.0692871	No	No
rs62063857:ANOVA:Age	1.08615	1	0.297326
rs8070723:p[, 5]GA	0.137135	0.0715664	0.0553414	No	No
rs8070723:p[, 5]GG	0.344796	0.238219	0.147788	No	No
rs8070723:Age	0.00350824	0.00336547	0.297216
rs8070723:Log(theta)	14.4975	56.4936	0.79747
rs8070723:genotype	5.33907	2	0.0692846	No	No
rs8070723:ANOVA:Age	1.08664	1	0.297216
rs1052587:p[, 5]CT	-0.207727	0.242911	0.392463	No	No
rs1052587:p[, 5]TT	-0.343637	0.238231	0.149174	No	No
rs1052587:Age	0.0035105	0.00336348	0.296619
rs1052587:Log(theta)	14.6338	113.64	0.897537
rs1052587:genotype	5.25543	2	0.0722432	No	No
rs1052587:ANOVA:Age	1.08933	1	0.296619
rs34579536:p[, 5]GA	0.133703	0.072987	0.0669704	No	No
rs34579536:p[, 5]GG	0.34226	0.238753	0.151705	No	No
rs34579536:Age	0.00340097	0.00349563	0.330593
rs34579536:Log(theta)	13.9324	55.1297	0.800485
rs34579536:genotype	4.95616	2	0.083904	No	No
rs34579536:ANOVA:Age	0.946575	1	0.330593
rs7220988_A:p[, 5]AG	0.0554146	0.0812746	0.495353	No	No
rs7220988_A:p[, 5]GG	0.119734	0.0824375	0.146385	No	No
rs7220988_A:Age	0.00393001	0.00340225	0.24804
rs7220988_A:Log(theta)	15.5917	44.0148	0.72316
rs7220988_A:genotype	2.15034	2	0.34124	No	No
rs7220988_A:ANOVA:Age	1.33431	1	0.24804
rs7220988_B:p[, 5]AG	0.0554146	0.0812746	0.495353	No	No
rs7220988_B:p[, 5]GG	0.119734	0.0824375	0.146385	No	No
rs7220988_B:Age	0.00393001	0.00340225	0.24804
rs7220988_B:Log(theta)	15.5917	44.0148	0.72316
rs7220988_B:genotype	2.15034	2	0.34124	No	No
rs7220988_B:ANOVA:Age	1.33431	1	0.24804
rs1078997:p[, 5]GA	0.044524	0.0732691	0.543401	No	No
rs1078997:p[, 5]GG	0.0665339	0.168195	0.692418	No	No
rs1078997:Age	0.00391055	0.0033807	0.247383
rs1078997:Log(theta)	14.3221	76.6662	0.851809
rs1078997:genotype	0.474443	2	0.788816	No	No
rs1078997:ANOVA:Age	1.33802	1	0.247383
rs34043286:p[, 5]GA	0.137117	0.0715669	0.0553746	No	No
rs34043286:p[, 5]GG	0.344863	0.238209	0.147691	No	No
rs34043286:Age	0.00350739	0.00336542	0.297326
rs34043286:Log(theta)	14.43	52.4176	0.783095
rs34043286:genotype	5.33899	2	0.0692871	No	No
rs34043286:ANOVA:Age	1.08615	1	0.297326
rs8079695:p[, 5]TC	-0.019948	0.0727429	0.783911	No	No
rs8079695:p[, 5]TT	-0.237431	0.248908	0.340138	No	No
rs8079695:Age	0.00412236	0.00338306	0.223023
rs8079695:Log(theta)	13.7038	49.4067	0.781499
rs8079695:genotype	0.950254	2	0.621806	No	No
rs8079695:ANOVA:Age	1.48482	1	0.223023
rs2158258:p[, 5]TG	-0.0310824	0.079703	0.696553	No	No
rs2158258:p[, 5]TT	-0.11982	0.0860103	0.163593	No	No
rs2158258:Age	0.0039841	0.00337652	0.238023
rs2158258:Log(theta)	15.4934	104.524	0.882163
rs2158258:genotype	2.22075	2	0.329436	No	No
rs2158258:ANOVA:Age	1.39227	1	0.238023
rs9303525:p[, 5]GA	0.133462	0.0713896	0.0615551	No	No
rs9303525:p[, 5]GG	0.343456	0.238236	0.149398	No	No
rs9303525:Age	0.00356799	0.00336562	0.289087
rs9303525:Log(theta)	15.1938	NA	NA
rs9303525:genotype	5.15746	2	0.0758702	No	No
rs9303525:ANOVA:Age	1.12387	1	0.289087
rs7225002:p[, 5]GA	0.117977	0.0672815	0.07952	No	No
rs7225002:p[, 5]GG	0.021172	0.114805	0.853686	No	No
rs7225002:Age	0.00434365	0.00340315	0.201828
rs7225002:Log(theta)	14.6791	75.2625	0.845362
rs7225002:genotype	3.15815	2	0.206166	No	No
rs7225002:ANOVA:Age	1.6291	1	0.201828
kgp22766330:p[, 5]CA	-0.0224595	0.0738501	0.761034	No	No
kgp22766330:p[, 5]CC	-0.223428	0.364273	0.539644	No	NA
kgp22766330:Age	0.00422561	0.00343628	0.218808
kgp22766330:Log(theta)	13.9694	49.3664	0.777197
kgp22766330:genotype	0.450042	2	0.798499	No	No
kgp22766330:ANOVA:Age	1.51217	1	0.218808
rs17662853:p[, 5]AG	0.223914	0.253938	0.377905	No	No
rs17662853:p[, 5]GG	0.234579	0.248862	0.345881	No	No
rs17662853:Age	0.00414822	0.00338751	0.220739
rs17662853:Log(theta)	14.2766	121.228	0.906253
rs17662853:genotype	0.893102	2	0.639831	No	No
rs17662853:ANOVA:Age	1.49956	1	0.220739
rs2469933:p[, 5]TC	0.1489	0.0738076	0.0436527	yes	No
rs2469933:p[, 5]TT	0.345368	0.238243	0.147157	No	No
rs2469933:Age	0.00339195	0.00338612	0.316478
rs2469933:Log(theta)	14.8867	72.989	0.838386
rs2469933:genotype	5.72531	2	0.057117	No	No
rs2469933:ANOVA:Age	1.00345	1	0.316478
rs2668692:p[, 5]TC	0.139833	0.0717763	0.0513937	No	No
rs2668692:p[, 5]TT	0.344646	0.238246	0.148011	No	No
rs2668692:Age	0.00348944	0.0033638	0.299573
rs2668692:Log(theta)	14.9913	NA	NA
rs2668692:genotype	5.45441	2	0.0654018	No	No
rs2668692:ANOVA:Age	1.07609	1	0.299573
rs183211:p[, 5]AG	0.253879	0.322848	0.431649	No	No
rs183211:p[, 5]GG	0.115232	0.320166	0.718911	No	No
rs183211:Age	0.00374289	0.00337722	0.267744
rs183211:Log(theta)	14.7462	NA	NA
rs183211:genotype	4.20359	2	0.122237	No	No
rs183211:ANOVA:Age	1.22827	1	0.267744
rs199454:p[, 5]GA	0.138667	0.0697362	0.0467617	yes	No
rs199454:p[, 5]GG	-0.115221	0.320163	0.718935	No	No
rs199454:Age	0.00374248	0.00337726	0.267801
rs199454:Log(theta)	14.6613	113.223	0.89697
rs199454:genotype	4.20483	2	0.122161	No	No
rs199454:ANOVA:Age	1.22798	1	0.267801
rs199515:p[, 5]GC	0.149878	0.0705774	0.0337036	yes	No
rs199515:p[, 5]GG	-0.000542864	NA	NA	No	NA
rs199515:Age	0.00364604	0.00335197	0.276714
rs199515:Log(theta)	17.3804	9.21723	0.0593432
rs199515:genotype	4.50968	2	0.104891	No	No
rs199515:ANOVA:Age	1.18316	1	0.276714
Male_Only	Estimate	Std. Error or df	p-value	low p-value ?	Interaction with age ?
rs2959953:p[, 5]GC	0.00944399	0.0871634	0.91372	No	No
rs2959953:p[, 5]GG	-0.0583766	0.135481	0.666552	No	No
rs2959953:Age	-0.00920476	0.00629809	0.143873
rs2959953:Log(theta)	14.028	65.24	0.82975
rs2959953:genotype	0.245079	2	0.884671	No	No
rs2959953:ANOVA:Age	2.13603	1	0.143873
rs4523963:p[, 5]TG	0.00558936	0.0829684	0.946289	No	No
rs4523963:p[, 5]TT	-0.0201112	0.132285	0.879164	No	No
rs4523963:Age	-0.00857468	0.00607052	0.157799
rs4523963:Log(theta)	14.9939	221.35	0.945994
rs4523963:genotype	0.0364803	2	0.981925	No	No
rs4523963:ANOVA:Age	1.99519	1	0.157799
rs2942168:p[, 5]TC	-0.00693151	0.0814971	0.93222	No	No
rs2942168:p[, 5]TT	0.897232	0.283018	0.00152318	yes	No
rs2942168:Age	-0.00618317	0.00614631	0.314418
rs2942168:Log(theta)	16.2363	NA	NA
rs2942168:genotype	10.2107	2	0.00606413	yes	No
rs2942168:ANOVA:Age	1.01203	1	0.314418
rs393152:p[, 5]GA	-0.00688306	0.0814952	0.932691	No	No
rs393152:p[, 5]GG	0.897316	0.283015	0.00152149	yes	No
rs393152:Age	-0.00617601	0.00614554	0.314917
rs393152:Log(theta)	16.1692	NA	NA
rs393152:genotype	10.2121	2	0.00605983	yes	No
rs393152:ANOVA:Age	1.00994	1	0.314917
rs1635291:p[, 5]CT	-0.896591	0.285034	0.00165767	yes	No
rs1635291:p[, 5]TT	-0.901948	0.283886	0.0014873	yes	No
rs1635291:Age	-0.0062088	0.00613851	0.311801
rs1635291:Log(theta)	13.7344	71.1256	0.84688
rs1635291:genotype	10.2067	2	0.00607646	yes	No
rs1635291:ANOVA:Age	1.02303	1	0.311801
rs7215239:p[, 5]CT	-0.89134	0.285233	0.0017783	yes	No
rs7215239:p[, 5]TT	-0.899541	0.283911	0.00153282	yes	No
rs7215239:Age	-0.0065082	0.00616925	0.291451
rs7215239:Log(theta)	13.9469	71.0814	0.844446
rs7215239:genotype	10.1242	2	0.0063321	yes	No
rs7215239:ANOVA:Age	1.1129	1	0.291451
rs1724422:p[, 5]GA	0.085901	0.092613	0.353654	No	No
rs1724422:p[, 5]GG	0.172517	0.127989	0.17769	No	No
rs1724422:Age	-0.00717771	0.00612975	0.241614
rs1724422:Log(theta)	14.8431	NA	NA
rs1724422:genotype	1.89527	2	0.387657	No	No
rs1724422:ANOVA:Age	1.37115	1	0.241614
rs6503444:p[, 5]CT	0.205753	0.457534	0.652926	No	NA
rs6503444:p[, 5]TT	0.22835	0.448094	0.610329	No	NA
rs6503444:Age	-0.00840335	0.00609117	0.167711
rs6503444:Log(theta)	14.7579	NA	NA
rs6503444:genotype	0.294437	2	0.863105	No	No
rs6503444:ANOVA:Age	1.90328	1	0.167711
rs1617406:p[, 5]GA	-0.0125016	0.0953834	0.895722	No	No
rs1617406:p[, 5]GG	-0.197526	0.258677	0.445105	No	No
rs1617406:Age	-0.00804803	0.00609471	0.18667
rs1617406:Log(theta)	14.6575	52.8288	0.781432
rs1617406:genotype	0.588201	2	0.745202	No	No
rs1617406:ANOVA:Age	1.7437	1	0.18667
rs11655470:p[, 5]TC	0.0467513	0.091519	0.609465	No	No
rs11655470:p[, 5]TT	-0.0930253	0.11712	0.427037	No	No
rs11655470:Age	-0.00740563	0.00612266	0.226454
rs11655470:Log(theta)	15.2834	66.7416	0.818874
rs11655470:genotype	1.77384	2	0.411922	No	No
rs11655470:ANOVA:Age	1.463	1	0.226454
rs9303521:p[, 5]TG	0.0317533	0.0873151	0.71611	No	No
rs9303521:p[, 5]TT	0.07585	0.111644	0.49689	No	No
rs9303521:Age	-0.0085225	0.00606191	0.159751
rs9303521:Log(theta)	16.2019	NA	NA
rs9303521:genotype	0.466754	2	0.791855	No	No
rs9303521:ANOVA:Age	1.97658	1	0.159751
rs1880753:p[, 5]GA	0.00919005	0.0959006	0.923656	No	No
rs1880753:p[, 5]GG	0.103792	0.120233	0.387993	No	No
rs1880753:Age	-0.0073418	0.00618027	0.234856
rs1880753:Log(theta)	14.9666	NA	NA
rs1880753:genotype	0.951299	2	0.621481	No	No
rs1880753:ANOVA:Age	1.41121	1	0.234856
rs17426064:p[, 5]TC	0.00279912	0.0818824	0.97273	No	No
rs17426064:p[, 5]TT	0.903796	0.283102	0.00141058	yes	No
rs17426064:Age	-0.00655639	0.00616742	0.287751
rs17426064:Log(theta)	13.612	64.8837	0.833831
rs17426064:genotype	10.2751	2	0.00587214	yes	No
rs17426064:ANOVA:Age	1.13011	1	0.287751
rs11655764:p[, 5]AG	-0.0786604	0.144022	0.584949	No	No
rs11655764:p[, 5]GG	-0.0445346	0.14281	0.755158	No	No
rs11655764:Age	-0.00840869	0.00608248	0.166835
rs11655764:Log(theta)	14.3901	340.032	0.966244
rs11655764:genotype	0.368564	2	0.831701	No	No
rs11655764:ANOVA:Age	1.91115	1	0.166835
rs12953076:p[, 5]TC	0.0390307	0.0894021	0.66242	No	No
rs12953076:p[, 5]TT	0.0817499	0.300105	0.785311	No	No
rs12953076:Age	-0.00821594	0.0061001	0.178027
rs12953076:Log(theta)	14.5174	72.754	0.841839
rs12953076:genotype	0.246227	2	0.884163	No	No
rs12953076:ANOVA:Age	1.81402	1	0.178027
rs110402:p[, 5]CT	-0.0266113	0.094779	0.778885	No	No
rs110402:p[, 5]TT	-0.0957382	0.111979	0.392569	No	No
rs110402:Age	-0.00771108	0.00612818	0.208284
rs110402:Log(theta)	14.8021	92.8032	0.873275
rs110402:genotype	0.791559	2	0.673155	No	No
rs110402:ANOVA:Age	1.58331	1	0.208284
rs171440:p[, 5]CT	-0.0121744	0.0954184	0.898474	No	No
rs171440:p[, 5]TT	-0.0861951	0.112375	0.443063	No	No
rs171440:Age	-0.00778007	0.00612438	0.203962
rs171440:Log(theta)	13.9393	94.8936	0.883216
rs171440:genotype	0.730389	2	0.694062	No	No
rs171440:ANOVA:Age	1.61377	1	0.203962
rs62621252:p[, 5]CT	-0.895977	0.287916	0.00185863	yes	No
rs62621252:p[, 5]TT	-0.875313	0.285178	0.00214524	yes	No
rs62621252:Age	-0.00799237	0.00702875	0.255498
rs62621252:Log(theta)	13.7877	69.4507	0.842634
rs62621252:genotype	9.80234	2	0.00743787	yes	No
rs62621252:ANOVA:Age	1.29299	1	0.255498
rs242944:p[, 5]CT	-0.0194275	0.105206	0.853494	No	No
rs242944:p[, 5]TT	-0.0531308	0.124401	0.669311	No	No
rs242944:Age	-0.00756172	0.00624498	0.225954
rs242944:Log(theta)	13.5186	65.8752	0.837404
rs242944:genotype	0.197877	2	0.905798	No	No
rs242944:ANOVA:Age	1.46615	1	0.225954
rs62054815:p[, 5]AG	-0.904287	0.286762	0.00161357	yes	No
rs62054815:p[, 5]GG	-0.902197	0.283031	0.00143445	yes	No
rs62054815:Age	-0.00653093	0.00617811	0.290462
rs62054815:Log(theta)	14.0043	63.8948	0.826512
rs62054815:genotype	10.2772	2	0.00586587	yes	No
rs62054815:ANOVA:Age	1.11748	1	0.290462
rs12185233:p[, 5]CG	-0.907059	0.286839	0.00156552	yes	No
rs12185233:p[, 5]GG	-0.895017	0.283039	0.00156596	yes	No
rs12185233:Age	-0.00613206	0.0061566	0.319243
rs12185233:Log(theta)	14.195	69.4934	0.838147
rs12185233:genotype	10.207	2	0.00607543	yes	No
rs12185233:ANOVA:Age	0.992046	1	0.319243
rs12185268:p[, 5]GA	-0.0119965	0.0813209	0.882721	No	No
rs12185268:p[, 5]GG	0.895625	0.282956	0.00154956	yes	No
rs12185268:Age	-0.00613376	0.00615569	0.319038
rs12185268:Log(theta)	13.7789	60.6421	0.820255
rs12185268:genotype	10.2261	2	0.00601761	yes	No
rs12185268:ANOVA:Age	0.992887	1	0.319038
rs12373139:p[, 5]AG	-0.907059	0.286839	0.00156552	yes	No
rs12373139:p[, 5]GG	-0.895017	0.283039	0.00156596	yes	No
rs12373139:Age	-0.00613206	0.0061566	0.319243
rs12373139:Log(theta)	14.195	69.4934	0.838147
rs12373139:genotype	10.207	2	0.00607543	yes	No
rs12373139:ANOVA:Age	0.992046	1	0.319243
rs12373142:p[, 5]GC	-0.0120301	0.0813214	0.882396	No	No
rs12373142:p[, 5]GG	0.895583	0.282958	0.00155046	yes	No
rs12373142:Age	-0.00613816	0.00615663	0.318764
rs12373142:Log(theta)	13.7789	100.826	0.8913
rs12373142:genotype	10.2256	2	0.00601935	yes	No
rs12373142:ANOVA:Age	0.99401	1	0.318764
rs2301689:p[, 5]AG	-0.0728956	0.175894	0.67856	No	No
rs2301689:p[, 5]GG	-0.0245112	0.175224	0.888751	No	No
rs2301689:Age	-0.00853355	0.00608519	0.160812
rs2301689:Log(theta)	13.2439	78.7249	0.866402
rs2301689:genotype	0.440225	2	0.802429	No	No
rs2301689:ANOVA:Age	1.96658	1	0.160812
rs7210728:p[, 5]AG	-0.0474928	0.171898	0.782329	No	No
rs7210728:p[, 5]GG	-0.0833971	0.174377	0.632468	No	No
rs7210728:Age	-0.00783526	0.00626346	0.210954
rs7210728:Log(theta)	13.4692	80.0873	0.86644
rs7210728:genotype	0.337715	2	0.844629	No	No
rs7210728:ANOVA:Age	1.56487	1	0.210954
rs1864325:p[, 5]TC	-0.00144513	0.0817546	0.985897	No	No
rs1864325:p[, 5]TT	0.899163	0.28291	0.00148158	yes	No
rs1864325:Age	-0.00620112	0.00615227	0.313483
rs1864325:Log(theta)	14.0834	124.208	0.909725
rs1864325:genotype	10.2045	2	0.00608308	yes	No
rs1864325:ANOVA:Age	1.01595	1	0.313483
rs3785879:p[, 5]CA	-0.035033	0.0928745	0.706019	No	No
rs3785879:p[, 5]CC	0.120846	0.112501	0.282743	No	No
rs3785879:Age	-0.00836642	0.00607426	0.168402
rs3785879:Log(theta)	15.7656	NA	NA
rs3785879:genotype	2.42644	2	0.297239	No	No
rs3785879:ANOVA:Age	1.89711	1	0.168402
rs1467967:p[, 5]GA	-0.0177913	0.0820312	0.828298	No	No
rs1467967:p[, 5]GG	0.0422766	0.171968	0.805806	No	No
rs1467967:Age	-0.0086176	0.00623262	0.166769
rs1467967:Log(theta)	14.8212	127.411	0.907394
rs1467967:genotype	0.138042	2	0.933307	No	No
rs1467967:ANOVA:Age	1.91175	1	0.166769
rs8078967:p[, 5]TC	0.0290654	0.0880373	0.741288	No	No
rs8078967:p[, 5]TT	0.00103523	0.112069	0.99263	No	No
rs8078967:Age	-0.00818191	0.00608402	0.178684
rs8078967:Log(theta)	13.8878	144.076	0.923209
rs8078967:genotype	0.132975	2	0.935675	No	No
rs8078967:ANOVA:Age	1.80854	1	0.178684
rs242557:p[, 5]AG	0.093733	0.127321	0.461613	No	No
rs242557:p[, 5]GG	0.174261	0.128263	0.174266	No	No
rs242557:Age	-0.00843937	0.00607848	0.165015
rs242557:Log(theta)	14.2584	75.8114	0.850816
rs242557:genotype	2.13973	2	0.343055	No	No
rs242557:ANOVA:Age	1.92766	1	0.165015
rs3785883:p[, 5]AG	0.138963	0.174571	0.426019	No	No
rs3785883:p[, 5]GG	0.172832	0.169265	0.30722	No	No
rs3785883:Age	-0.00842086	0.00604603	0.163683
rs3785883:Log(theta)	14.8361	75.7354	0.844693
rs3785883:genotype	1.09329	2	0.57889	No	No
rs3785883:ANOVA:Age	1.93987	1	0.163683
rs2435207:p[, 5]AG	0.0316068	0.123306	0.797698	No	No
rs2435207:p[, 5]GG	0.136678	0.126218	0.278868	No	No
rs2435207:Age	-0.00784854	0.00612207	0.19984
rs2435207:Log(theta)	13.8159	119.238	0.907757
rs2435207:genotype	2.01394	2	0.365325	No	No
rs2435207:ANOVA:Age	1.64355	1	0.19984
rs17651507:p[, 5]TA	-0.0320426	0.090726	0.723954	No	No
rs17651507:p[, 5]TT	0.164865	0.123242	0.180982	No	No
rs17651507:Age	-0.0095223	0.0061477	0.121401
rs17651507:Log(theta)	13.8078	110.674	0.900713
rs17651507:genotype	2.22231	2	0.329178	No	No
rs17651507:ANOVA:Age	2.39916	1	0.121401
rs62063786:p[, 5]AG	-0.897573	0.286778	0.00174895	yes	No
rs62063786:p[, 5]GG	-0.90134	0.282908	0.00144265	yes	No
rs62063786:Age	-0.00622853	0.0061426	0.310588
rs62063786:Log(theta)	13.5074	75.2773	0.857596
rs62063786:genotype	10.2209	2	0.0060333	yes	No
rs62063786:ANOVA:Age	1.02817	1	0.310588
rs62063787:p[, 5]CT	-0.897573	0.286778	0.00174895	yes	No
rs62063787:p[, 5]TT	-0.90134	0.282908	0.00144265	yes	No
rs62063787:Age	-0.00622853	0.0061426	0.310588
rs62063787:Log(theta)	13.5074	75.2773	0.857596
rs62063787:genotype	10.2209	2	0.0060333	yes	No
rs62063787:ANOVA:Age	1.02817	1	0.310588
rs17651549:p[, 5]TC	0.00376946	0.0819714	0.963322	No	No
rs17651549:p[, 5]TT	0.901004	0.282941	0.00145044	yes	No
rs17651549:Age	-0.00623664	0.00614252	0.309952
rs17651549:Log(theta)	16.0551	NA	NA
rs17651549:genotype	10.2109	2	0.0060637	yes	No
rs17651549:ANOVA:Age	1.03088	1	0.309952
rs2258689:p[, 5]CT	-0.0684189	0.19336	0.723457	No	No
rs2258689:p[, 5]TT	-0.00285223	0.185512	0.987733	No	No
rs2258689:Age	-0.00911263	0.00613573	0.137497
rs2258689:Log(theta)	13.0954	63.5067	0.836631
rs2258689:genotype	0.557784	2	0.756622	No	No
rs2258689:ANOVA:Age	2.20574	1	0.137497
rs10445337:p[, 5]CT	-0.897549	0.286781	0.00174961	yes	No
rs10445337:p[, 5]TT	-0.901315	0.282911	0.00144324	yes	No
rs10445337:Age	-0.00622908	0.00614277	0.310558
rs10445337:Log(theta)	13.5118	60.359	0.822869
rs10445337:genotype	10.2202	2	0.00603559	yes	No
rs10445337:ANOVA:Age	1.0283	1	0.310558
rs2435200:p[, 5]AG	-0.0233021	0.139411	0.867254	No	No
rs2435200:p[, 5]GG	-0.0725515	0.146027	0.619303	No	No
rs2435200:Age	-0.00835636	0.00612927	0.172772
rs2435200:Log(theta)	13.827	68.7671	0.840643
rs2435200:genotype	0.426196	2	0.808077	No	No
rs2435200:ANOVA:Age	1.85873	1	0.172772
rs62063857:p[, 5]GA	0.00376946	0.0819714	0.963322	No	No
rs62063857:p[, 5]GG	0.901004	0.282941	0.00145044	yes	No
rs62063857:Age	-0.00623664	0.00614252	0.309952
rs62063857:Log(theta)	16.0551	NA	NA
rs62063857:genotype	10.2109	2	0.0060637	yes	No
rs62063857:ANOVA:Age	1.03088	1	0.309952
rs8070723:p[, 5]GA	0.00376946	0.0819714	0.963322	No	No
rs8070723:p[, 5]GG	0.901004	0.282941	0.00145044	yes	No
rs8070723:Age	-0.00623664	0.00614252	0.309952
rs8070723:Log(theta)	16.0551	NA	NA
rs8070723:genotype	10.2109	2	0.0060637	yes	No
rs8070723:ANOVA:Age	1.03088	1	0.309952
rs1052587:p[, 5]CT	-0.897483	0.286791	0.00175168	yes	No
rs1052587:p[, 5]TT	-0.90123	0.282923	0.0014454	yes	No
rs1052587:Age	-0.00622841	0.00614265	0.310601
rs1052587:Log(theta)	13.6111	71.6255	0.849285
rs1052587:genotype	10.2175	2	0.00604357	yes	No
rs1052587:ANOVA:Age	1.02812	1	0.310601
rs34579536:p[, 5]GA	0.0132444	0.0833235	0.873707	No	No
rs34579536:p[, 5]GG	0.896034	0.283071	0.00154866	yes	No
rs34579536:Age	-0.00753941	0.0062322	0.226374
rs34579536:Log(theta)	15.5624	NA	NA
rs34579536:genotype	10.0444	2	0.00659015	yes	No
rs34579536:ANOVA:Age	1.4635	1	0.226374
rs7220988_A:p[, 5]AG	-0.154121	0.11124	0.165905	No	No
rs7220988_A:p[, 5]GG	-0.106166	0.10783	0.324835	No	No
rs7220988_A:Age	-0.00922787	0.00613445	0.132512
rs7220988_A:Log(theta)	14.1341	154.468	0.927094
rs7220988_A:genotype	1.92284	2	0.38235	No	No
rs7220988_A:ANOVA:Age	2.26283	1	0.132512
rs7220988_B:p[, 5]AG	-0.154121	0.11124	0.165905	No	No
rs7220988_B:p[, 5]GG	-0.106166	0.10783	0.324835	No	No
rs7220988_B:Age	-0.00922787	0.00613445	0.132512
rs7220988_B:Log(theta)	14.1341	154.468	0.927094
rs7220988_B:genotype	1.92284	2	0.38235	No	No
rs7220988_B:ANOVA:Age	2.26283	1	0.132512
rs1078997:p[, 5]GA	0.0183145	0.0870263	0.833319	No	No
rs1078997:p[, 5]GG	-0.213375	0.276321	0.439996	No	No
rs1078997:Age	-0.0089928	0.00610221	0.140564
rs1078997:Log(theta)	13.161	59.5458	0.825074
rs1078997:genotype	0.678752	2	0.712214	No	No
rs1078997:ANOVA:Age	2.17178	1	0.140564
rs34043286:p[, 5]GA	0.00377083	0.0819715	0.963309	No	No
rs34043286:p[, 5]GG	0.901005	0.282941	0.00145039	yes	No
rs34043286:Age	-0.00623707	0.00614251	0.309917
rs34043286:Log(theta)	16.1262	NA	NA
rs34043286:genotype	10.2109	2	0.00606352	yes	No
rs34043286:ANOVA:Age	1.03103	1	0.309917
rs8079695:p[, 5]TC	-0.117668	0.0855735	0.169117	No	No
rs8079695:p[, 5]TT	-0.174792	0.299634	0.559656	No	No
rs8079695:Age	-0.00666137	0.00622641	0.284683
rs8079695:Log(theta)	14.5424	NA	NA
rs8079695:genotype	2.09306	2	0.351154	No	No
rs8079695:ANOVA:Age	1.1446	1	0.284683
rs2158258:p[, 5]TG	0.0108355	0.0925336	0.906782	No	No
rs2158258:p[, 5]TT	0.0597794	0.101445	0.555675	No	No
rs2158258:Age	-0.00883877	0.00613595	0.149729
rs2158258:Log(theta)	15.6674	NA	NA
rs2158258:genotype	0.38315	2	0.825658	No	No
rs2158258:ANOVA:Age	2.07501	1	0.149729
rs9303525:p[, 5]GA	0.00831148	0.0825187	0.919771	No	No
rs9303525:p[, 5]GG	0.903622	0.283243	0.00142136	yes	No
rs9303525:Age	-0.00620983	0.00624665	0.320171
rs9303525:Log(theta)	13.9669	97.7415	0.886372
rs9303525:genotype	10.2245	2	0.00602254	yes	No
rs9303525:ANOVA:Age	0.988249	1	0.320171
rs7225002:p[, 5]GA	-0.0515497	0.0849488	0.543962	No	No
rs7225002:p[, 5]GG	-0.000327872	0.128105	0.997958	No	No
rs7225002:Age	-0.0083723	0.00613221	0.172159
rs7225002:Log(theta)	13.8487	NA	NA
rs7225002:genotype	0.434609	2	0.804685	No	No
rs7225002:ANOVA:Age	1.86404	1	0.172159
kgp22766330:p[, 5]CA	-0.11957	0.0852378	0.160681	No	No
kgp22766330:p[, 5]CC	-0.154166	0.384682	0.688595	No	No
kgp22766330:Age	-0.00671425	0.00626198	0.283619
kgp22766330:Log(theta)	14.3406	NA	NA
kgp22766330:genotype	2.07084	2	0.355076	No	No
kgp22766330:ANOVA:Age	1.14967	1	0.283619
rs17662853:p[, 5]AG	0.181765	0.649754	0.779674	No	NA
rs17662853:p[, 5]GG	0.337617	0.645186	0.600775	No	NA
rs17662853:Age	-0.00624316	0.00630459	0.322049
rs17662853:Log(theta)	14.9695	NA	NA
rs17662853:genotype	3.346	2	0.187683	No	No
rs17662853:ANOVA:Age	0.980605	1	0.322049
rs2469933:p[, 5]TC	8.85375e-05	0.0835131	0.999154	No	No
rs2469933:p[, 5]TT	0.958957	0.375869	0.010732	yes	NA
rs2469933:Age	-0.0061523	0.00619624	0.320755
rs2469933:Log(theta)	14.7113	NA	NA
rs2469933:genotype	6.54633	2	0.0378863	yes	No
rs2469933:ANOVA:Age	0.985867	1	0.320755
rs2668692:p[, 5]TC	-0.000311128	0.0837077	0.997034	No	No
rs2668692:p[, 5]TT	0.909259	0.283169	0.00132269	yes	No
rs2668692:Age	-0.00591162	0.00624657	0.343955
rs2668692:Log(theta)	15.4678	40.9851	0.705876
rs2668692:genotype	10.407	2	0.00549722	yes	No
rs2668692:ANOVA:Age	0.895633	1	0.343955
rs183211:p[, 5]AG	-0.455707	0.187178	0.0149078	yes	No
rs183211:p[, 5]GG	-0.439728	0.183209	0.0163887	yes	No
rs183211:Age	-0.0078974	0.00602223	0.189731
rs183211:Log(theta)	15.1203	NA	NA
rs183211:genotype	6.15003	2	0.046189	yes	No
rs183211:ANOVA:Age	1.71971	1	0.189731
rs199454:p[, 5]GA	-0.0159665	0.0819701	0.845561	No	No
rs199454:p[, 5]GG	0.440123	0.183176	0.0162733	yes	No
rs199454:Age	-0.00791018	0.00602231	0.189022
rs199454:Log(theta)	14.4212	148.354	0.922561
rs199454:genotype	6.16293	2	0.0458919	yes	No
rs199454:ANOVA:Age	1.72523	1	0.189022
rs199515:p[, 5]GC	-0.0137272	0.0843439	0.870713	No	No
rs199515:p[, 5]GG	0.651887	0.203424	0.00135261	yes	No
rs199515:Age	-0.00957083	0.00603087	0.112519
rs199515:Log(theta)	14.6191	114.778	0.898649
rs199515:genotype	10.6632	2	0.00483623	yes	No
rs199515:ANOVA:Age	2.51848	1	0.112519
