# Supplementary material for: Association studies between chromosomal regions 1q21.3, 5q21.3, 14q21.2 and 17q21.31 and numbers of children in Poland
Source: Sci Rep. 2022 Nov 7;12:18923. doi: 10.1038/s41598-022-21638-x (PMC9640534; doi:10.1038/s41598-022-21638-x)
Supplement: Supplementary file 4 — Supplementary Information 4. [file 41598_2022_21638_MOESM4_ESM.xlsx]

## Sheet: DATA_Barban_PHENO_GENO_SEL_2
## Supplemental file S4 for article:
## Title: "Association studies between chromosomal regions 1q21.3, 5q21.3, 14q21.2 and 17q21.31 and numbers of children in Poland."
## Data for association studies between numbers of children and six surrogates for single nucleotide polymorphisms found by Barban et al. (2016) to be associated.
FID	IID	PAT	MAT	SEX	DISEASE	BIRTH	Age	COUNTY	NCI	BMI	BMI_GROUP	COUNT_WEIGHTS	rs6427268	rs4434872	rs2194207	rs12656808	rs10149370	rs1669786
3	7384	0	0	2	1	1948	64	7	2	25.7117	3	71	NA	NA	TC	CC	CC	AA
4	7382	0	0	2	1	1983	29	7	1	24.6094	2	126	AA	NA	TC	CC	CC	AA
5	7411	0	0	1	1	1948	64	8	2	24.093	2	71	AA	TT	TC	AC	CC	AA
6	7406	0	0	2	1	1991	21	8	0	19.5312	2	146	NA	CT	TC	CC	TC	GA
7	7448	0	0	2	1	1974	38	8	3	31.2314	4	113	GG	CC	CC	AA	TC	GA
8	7241	0	0	1	1	1974	38	7	1	NA	NA	113	AG	CT	CC	AC	CC	AA
9	7338	0	0	1	1	1969	43	7	2	26.1738	3	109	NA	NA	CC	CC	CC	AA
10	7368	0	0	2	1	1961	51	7	2	22.0317	2	128	GG	CC	CC	CC	TC	GA
11	7394	0	0	2	1	1992	20	8	0	18.75	2	135	AG	NA	CC	AC	CC	AA
12	7386	0	0	1	1	1967	45	7	1	36.2275	5	74	NA	CT	CC	CC	TT	GG
13	7418	0	0	2	1	1985	27	8	0	22.8928	2	141	AG	CT	CC	AC	TC	GA
14	7444	0	0	2	1	1950	62	8	0	25.9516	3	128	GG	CC	CC	AC	TC	GA
15	7441	0	0	2	1	1986	26	8	0	22.4813	2	126	AG	NA	CC	AA	TT	GG
16	7242	0	0	1	1	1969	43	7	0	25.1808	3	109	AA	TT	CC	AC	CC	AA
17	7327	0	0	2	1	1983	29	7	0	22.0386	2	126	GG	TT	CC	AC	TC	GA
18	7365	0	0	1	1	1943	69	7	2	NA	NA	51	AG	NA	TT	CC	CC	AA
19	7399	0	0	1	1	1960	52	8	2	NA	NA	152	AG	CC	TC	AC	TC	GA
20	7393	0	0	1	1	1955	57	8	2	30.9917	4	114	AA	CT	CC	AA	TC	GA
21	7401	0	0	2	1	1960	52	8	0	21.4844	2	152	AA	CC	CC	AC	CC	AA
22	7443	0	0	2	1	1980	32	8	0	17.5781	1	186	AG	CT	TC	CC	TC	GA
23	7442	0	0	2	1	1987	25	8	0	19.721	2	131	GG	CC	TC	AC	TT	GG
24	7234	0	0	2	1	1960	52	7	3	21.875	2	152	AA	CT	TC	AC	TC	GA
25	7337	0	0	1	1	1977	35	7	2	24.5351	2	136	AG	NA	TC	AC	CC	AA
26	7361	0	0	2	1	1950	62	7	0	25.3906	3	128	NA	CC	TC	CC	CC	AA
27	7387	0	0	1	1	1949	63	7	2	32.2831	4	68	AG	NA	TC	CC	TT	GG
28	7397	0	0	1	1	1992	20	-9	0	20.0155	2	135	AA	NA	CC	AA	CC	AA
30	7435	0	0	2	1	1990	22	8	0	23.3355	2	137	AA	NA	CC	AA	TC	GA
31	7437	0	0	1	1	1978	34	8	0	27.1605	3	110	AA	NA	CC	AA	TT	GG
32	7230	0	0	1	1	1971	41	7	2	24.5089	2	126	GG	NA	CC	AC	CC	AA
33	7333	0	0	2	1	1985	27	7	2	22.68	2	141	GG	NA	CC	AC	CC	AA
34	7357	0	0	2	1	1971	41	7	1	20.202	2	126	NA	NA	TC	CC	TT	GG
35	7383	0	0	2	1	1961	51	-9	2	24.1672	2	128	GG	CC	TC	AC	TC	GA
36	7419	0	0	2	1	1978	34	8	2	31.9559	4	110	AG	CC	CC	AC	TT	GG
37	7415	0	0	1	1	1978	34	-9	0	25.6612	3	110	NA	TT	CC	AC	TC	GA
38	7449	0	0	2	1	1967	45	8	3	27.7489	3	74	GG	CT	CC	CC	TC	AA
39	7431	0	0	1	1	1967	45	8	0	27.1706	3	74	GG	TT	CC	AC	TC	GA
40	7238	0	0	2	1	1977	35	7	0	22.8329	2	136	AG	CC	TC	CC	CC	AA
42	7362	0	0	2	1	1970	42	7	0	21.2585	2	141	AG	NA	TC	AC	CC	AA
43	7379	0	0	2	1	1955	57	7	1	23.5294	2	114	NA	NA	CC	CC	TC	GA
45	7422	0	0	1	1	1980	32	8	0	28.9051	3	186	NA	TT	CC	AA	TC	GA
46	7445	0	0	1	1	1987	25	8	0	18.2825	1	131	NA	NA	CC	AC	TC	GA
47	7436	0	0	1	1	1958	54	8	0	33.241	4	102	NA	TT	TC	AC	TC	GA
48	7243	0	0	1	1	1941	71	7	3	24.974	2	34	GG	CC	CC	AA	TC	GA
49	7367	0	0	1	1	1969	43	7	2	30.0712	4	109	AG	NA	CC	AC	TT	GG
50	7353	0	0	1	1	1980	32	7	1	25.2801	3	186	AA	CT	TC	AC	TC	GA
51	7385	0	0	1	1	1981	31	7	0	23.6669	2	153	GG	TT	CC	AA	TC	GA
52	7407	0	0	2	1	1969	43	8	2	22.2222	2	109	GG	CT	TC	CC	TC	GA
53	7412	0	0	2	1	1985	27	8	0	23.4375	2	141	AG	CC	CC	AA	TC	GA
54	7427	0	0	1	1	1987	25	8	0	23.5294	2	131	AG	TT	CC	AA	TT	GG
55	7432	0	0	1	1	1990	22	8	0	20.0617	2	137	AA	CT	TC	AC	TC	GA
56	7254	0	0	2	1	1974	38	7	2	23.4375	2	113	AG	CT	TC	CC	TC	GA
57	7351	0	0	1	1	1939	73	7	5	30.8642	4	35	NA	CC	CC	AA	TT	GG
58	7359	0	0	1	1	1976	36	7	0	24.4898	2	90	AG	NA	CC	AC	TC	GA
59	7391	0	0	1	1	1991	21	8	0	32.1402	4	146	GG	NA	CC	AC	TC	GA
60	7403	0	0	1	1	1986	26	8	0	25.3515	3	126	AG	CT	CC	CC	CC	AA
61	7421	0	0	1	1	1969	43	8	2	31.4879	4	109	AG	CT	TT	CC	TC	GA
62	7438	0	0	1	1	1983	29	8	0	29.2184	3	126	AG	TT	CC	AA	TC	GA
63	7231	0	0	1	1	1937	75	7	1	33.8021	4	38	AG	CT	CC	CC	TT	GG
64	7270	0	0	1	1	1989	23	7	0	22.3403	2	131	NA	CT	CC	AC	TC	GA
65	7364	0	0	1	1	1941	71	7	2	25.0574	3	34	NA	CC	CC	AC	CC	AA
66	7350	0	0	1	1	1962	50	7	1	22.6422	2	94	GG	CC	CC	CC	TC	GA
67	7381	0	0	2	1	1982	30	7	0	20.3125	2	110	NA	NA	CC	AA	TC	GA
68	7405	0	0	1	1	1960	52	8	0	24.9671	2	152	NA	CC	CC	AA	CC	AA
69	7400	0	0	2	1	1981	31	8	1	23.4375	2	153	NA	NA	CC	AA	CC	AA
70	7446	0	0	1	1	1980	32	8	0	28.4055	3	186	AG	NA	CC	CC	CC	AA
72	7264	0	0	2	1	1946	66	7	1	NA	NA	68	NA	CC	TC	CC	TC	GA
73	7360	0	0	1	1	1984	28	7	0	22.1526	2	125	AG	NA	CC	AC	TC	GA
74	7376	0	0	1	1	1943	69	7	2	28.06	3	51	NA	CC	CC	AC	TC	GA
75	7398	0	0	1	1	1980	32	8	0	23.6713	2	186	AA	TT	CC	AC	TC	GA
76	7423	0	0	1	1	1949	63	8	2	24.8016	2	68	AA	CT	CC	AA	TC	GA
77	7414	0	0	2	1	-9	-9	8	2	27.3438	3	NA	NA	NA	CC	AA	CC	AA
78	7433	0	0	2	1	1960	52	8	1	21.2183	2	152	AG	TT	CC	AC	CC	AA
79	7228	0	0	2	1	1959	53	7	0	27.5312	3	108	AA	CC	CC	AA	CC	AA
80	7263	0	0	1	1	1977	35	7	2	24.5351	2	136	NA	TT	TC	CC	TC	GA
81	7374	0	0	2	1	1961	51	7	1	22.3214	2	128	AA	CT	CC	AA	TT	GG
82	7392	0	0	1	1	1962	50	8	0	26.3656	3	94	NA	NA	CC	AA	CC	AA
83	7375	0	0	2	1	1975	37	7	2	22.4088	2	99	AG	CC	CC	AA	TT	GG
84	7410	0	0	1	1	1968	44	8	2	33.9506	4	93	NA	TT	TC	AC	TC	GA
85	7413	0	0	2	1	-9	-9	8	1	20.5499	2	NA	NA	TT	CC	AA	TC	GA
86	7430	0	0	1	1	1959	53	8	0	24.811	2	108	NA	CC	CC	AC	TC	GA
87	7232	0	0	2	1	1981	31	7	1	27.968	3	153	GG	NA	CC	AC	CC	AA
88	7268	0	0	1	1	1957	55	7	2	27.7323	3	98	AG	TT	CC	AA	CC	AA
89	7366	0	0	1	1	1990	22	7	0	21.4619	2	137	AG	NA	CC	AC	CC	AA
90	7389	0	0	2	1	1961	51	8	2	24.4646	2	128	NA	NA	CC	AC	CC	AA
91	7390	0	0	2	1	1950	62	8	2	NA	NA	128	AA	NA	TC	CC	CC	AA
92	7416	0	0	1	1	1969	43	-9	2	28.3951	3	109	AG	CT	CC	AA	TC	GA
93	7424	0	0	2	1	1986	26	8	0	20.4491	2	126	AA	CT	TC	CC	TC	GA
94	7440	0	0	2	1	1967	45	8	0	22.6562	2	74	AA	NA	CC	AC	TT	GG
95	7225	0	0	1	1	1941	71	7	2	23.1206	2	34	AA	CT	CC	AC	TC	GA
96	7250	0	0	1	1	1940	72	7	4	27.6817	3	39	AG	CC	TC	AC	TC	GA
97	7434	0	0	2	1	1980	32	8	0	18.3391	1	186	AA	CT	CC	AA	TC	GA
98	7462	0	0	2	1	1956	56	8	2	23.5294	2	124	AG	TT	CC	AA	CC	AA
99	7484	0	0	1	1	1946	66	8	2	23.329	2	68	GG	CT	TT	CC	TT	GG
100	7489	0	0	2	1	1987	25	8	0	18.8189	2	131	GG	CT	CC	AA	TC	GA
101	7518	0	0	1	1	1979	33	8	0	27.4598	3	127	GG	TT	CC	AC	CC	AA
102	7506	0	0	1	1	1962	50	8	2	24.4898	2	94	NA	CT	CC	AC	CC	AA
103	7547	0	0	2	1	1943	69	8	2	NA	NA	51	AA	CC	CC	AC	CC	AA
104	7533	0	0	1	1	1969	43	8	0	22.1453	2	109	AA	NA	TC	AC	CC	AA
105	7439	0	0	2	1	1944	68	8	0	26.5625	3	36	NA	CT	TC	CC	TC	GA
106	7473	0	0	2	1	1976	36	8	0	18.3655	1	90	AA	CC	CC	CC	TT	GG
107	7478	0	0	2	1	1980	32	8	0	20.7612	2	186	AG	CC	CC	AC	CC	AA
108	7496	0	0	2	1	1992	20	-9	0	18.4425	1	135	NA	TT	CC	AC	CC	AA
109	7510	0	0	2	1	1947	65	8	3	26.986	3	61	AG	NA	CC	AC	TT	GG
110	7514	0	0	2	1	1989	23	8	0	22.0317	2	131	AG	NA	CC	AC	CC	AA
111	7543	0	0	1	1	1944	68	8	0	31.8878	4	36	AG	NA	TT	CC	CC	AA
112	7541	0	0	1	1	1992	20	8	0	21.3294	2	135	NA	CC	CC	CC	CC	AA
113	7447	0	0	1	1	1990	22	8	0	24.6914	2	137	AG	NA	CC	NA	TC	GA
114	7457	0	0	1	1	1991	21	8	0	23.5294	2	146	AG	CC	CC	AA	TC	GA
115	7480	0	0	2	1	1955	57	8	4	25.3906	3	114	GG	TT	TC	AC	TC	GA
116	7490	0	0	1	1	1949	63	8	0	NA	NA	68	AA	NA	CC	CC	TC	GA
117	7502	0	0	2	1	1990	22	8	0	21.9713	2	137	GG	TT	CC	CC	TC	GA
118	7520	0	0	2	1	1988	24	8	0	22.4082	2	125	NA	TT	TC	CC	TC	GA
119	7526	0	0	2	1	1982	30	8	0	29.1363	3	110	GG	CC	CC	AC	CC	AA
120	7544	0	0	1	1	1936	76	8	1	29.4108	3	31	GG	NA	TC	CC	TC	GA
121	7428	0	0	1	1	1965	47	8	2	20.3125	2	102	NA	CC	TC	AC	TC	GA
122	7474	0	0	2	1	1954	58	8	0	23.7954	2	82	GG	TT	CC	AA	TC	GA
123	7476	0	0	1	1	1966	46	8	2	23.1837	2	96	AA	NA	TC	CC	TC	GA
125	7508	0	0	2	1	1990	22	8	0	24.2188	2	137	NA	CT	CC	AC	TC	GA
126	7519	0	0	1	1	1955	57	8	2	27.4587	3	114	AG	CT	CC	AA	TT	GG
128	7528	0	0	2	1	1949	63	8	2	28.3987	3	68	NA	CT	TC	CC	CC	AA
129	7467	0	0	2	1	1958	54	8	2	26.6728	3	102	AG	NA	CC	AC	TC	GA
130	7456	0	0	2	1	1956	56	8	2	24.6904	2	124	NA	NA	CC	AC	TC	GA
131	7486	0	0	1	1	1987	25	8	0	23.0577	2	131	AG	CT	TC	CC	TC	GA
132	7481	0	0	1	1	1989	23	8	0	18.7883	2	131	AA	NA	CC	AA	TT	GG
133	7513	0	0	1	1	1950	62	8	3	23.3234	2	128	AA	CT	CC	AC	TT	GG
134	7523	0	0	1	1	1986	26	8	0	30.4218	4	126	AA	TT	CC	AC	TC	GA
135	7532	0	0	1	1	1960	52	8	1	26.8612	3	152	GG	NA	TC	AC	CC	AA
136	7256	0	0	1	1	1954	58	7	2	37.551	5	82	AA	NA	CC	AA	TC	GA
137	7454	0	0	2	1	1981	31	8	1	23.3091	2	153	GG	NA	TC	AC	CC	AA
138	7465	0	0	1	1	1939	73	8	1	34.7489	4	35	AA	NA	TC	AC	TC	GA
139	7487	0	0	1	1	1950	62	8	0	22.46	2	128	AA	NA	TC	AC	TC	GA
141	7511	0	0	1	1	1990	22	8	0	20.984	2	137	AA	TT	TC	CC	TC	GA
142	7516	0	0	2	1	1953	59	8	2	24.1415	2	91	GG	CC	CC	AA	TT	GA
143	7535	0	0	2	1	1950	62	8	1	24.0346	2	128	NA	CC	TC	AC	TC	GA
144	7267	0	0	2	1	1988	24	7	0	23.4375	2	125	AG	CC	CC	AA	TC	GA
145	7458	0	0	1	1	1970	42	8	1	31.0979	4	141	AA	CC	CC	AC	CC	AA
146	7460	0	0	2	1	1981	31	8	4	20.202	2	153	AA	NA	CC	AA	TC	GA
147	7485	0	0	1	1	1968	44	8	1	29.2184	3	93	NA	NA	CC	AA	TT	GG
148	7498	0	0	2	1	1959	53	8	3	21.2585	2	108	AA	TT	TC	AC	TT	GG
149	7522	0	0	2	1	1942	70	8	3	29.7619	3	30	NA	CC	TC	AC	TT	GG
150	7509	0	0	2	1	1971	41	8	1	19.8177	2	126	GG	CC	CC	AC	TC	GA
151	7542	0	0	1	1	1971	41	8	1	20.7008	2	126	AG	TT	TC	AC	CC	AA
152	7255	0	0	2	1	1987	25	7	0	22.7732	2	131	GG	CC	TC	CC	TC	GA
153	7466	0	0	2	1	1983	29	8	1	22.0581	2	126	GG	CC	CC	AC	TC	GA
154	7453	0	0	1	1	1945	67	8	2	40.0577	5	45	AA	NA	TC	CC	TC	GA
155	7479	0	0	2	1	1961	51	8	3	24.4646	2	128	NA	NA	CC	CC	CC	AA
156	7491	0	0	1	1	1969	43	8	0	29.321	3	109	AA	NA	TT	CC	TT	GG
158	7507	0	0	1	1	1938	74	8	2	27.0416	3	26	AA	CT	CC	AA	TC	GA
159	7538	0	0	2	1	1991	21	8	0	17.3745	1	146	AA	NA	CC	AC	TC	GA
161	7461	0	0	2	1	1961	51	8	2	24.2215	2	128	AG	TT	CC	AC	TC	GA
162	7470	0	0	1	1	1960	52	8	2	NA	NA	152	GG	CT	TC	CC	TC	GA
163	7495	0	0	2	1	1985	27	8	0	23.5078	2	141	AG	NA	CC	AC	TC	GA
164	7505	0	0	1	1	1990	22	8	0	23.6713	2	137	GG	CC	TT	CC	TC	GA
165	7517	0	0	1	1	1991	21	8	0	25.3086	3	146	GG	CT	CC	AC	TC	GA
166	7540	0	0	2	1	1960	52	8	2	20.1956	2	152	GG	NA	CC	AC	TT	GG
167	7545	0	0	1	1	1969	43	8	0	31.21	4	109	NA	TT	TC	AC	TT	GA
168	7273	0	0	2	1	1978	34	7	1	22.0581	2	110	NA	CC	TC	CC	TC	GA
169	7459	0	0	1	1	1952	60	8	2	25.2078	3	92	GG	TT	CC	AC	TC	GA
170	7450	0	0	2	1	1955	57	8	2	31.5886	4	114	AA	CC	CC	AA	TC	GA
171	7493	0	0	2	1	1961	51	8	2	31.25	4	128	AG	CC	CC	AA	TC	GA
172	7521	0	0	2	1	1976	36	8	2	23.6832	2	90	NA	NA	TC	AC	TC	GA
173	7503	0	0	2	1	1968	44	8	3	27.9904	3	93	NA	NA	CC	AA	TC	GA
174	7529	0	0	1	1	1992	20	8	0	23.1481	2	135	AA	CC	CC	AA	TT	GG
175	7534	0	0	2	1	1950	62	8	1	20.7031	2	128	NA	TT	CC	AC	TC	GA
176	7269	0	0	1	1	1973	39	7	1	27.7778	3	97	GG	TT	CC	CC	TC	GA
177	7455	0	0	2	1	1967	45	8	2	26.6728	3	74	GG	CT	TC	CC	TT	GG
178	7497	0	0	2	1	1964	48	8	2	35.1562	5	104	GG	CC	TC	CC	TC	GA
179	7477	0	0	1	1	1949	63	8	5	27.6817	3	68	AA	CC	CC	AC	TC	GA
180	7504	0	0	2	1	1947	65	8	0	31.25	4	61	GG	NA	CC	AA	CC	AA
181	7515	0	0	2	1	1978	34	8	1	22.1367	2	110	GG	NA	CC	AC	TC	GA
182	7531	0	0	1	1	1960	52	8	2	25.0135	3	152	AA	CT	TC	CC	CC	AA
183	7548	0	0	2	1	1955	57	8	1	27.3438	3	114	AA	CC	CC	CC	CC	AA
184	7271	0	0	2	1	1953	59	7	2	26.4381	3	91	AG	TT	CC	AC	TC	GA
185	7471	0	0	1	1	1945	67	8	1	30.1038	4	45	AA	NA	TC	AC	CC	AA
186	7475	0	0	1	1	1986	26	8	0	23.5294	2	126	AG	NA	TC	AC	TT	GG
187	7488	0	0	2	1	1977	35	8	0	22.8374	2	136	AA	CT	CC	AA	TC	GA
188	7524	0	0	1	1	1966	46	8	3	24.6914	2	96	NA	NA	CC	AA	TT	GG
189	7501	0	0	1	1	1948	64	8	0	26.2346	3	71	NA	CC	CC	AC	CC	AA
190	7549	0	0	2	1	1979	33	8	1	31.2213	4	127	GG	NA	CC	AC	TT	GG
191	7546	0	0	1	1	1981	31	8	0	27.7778	3	153	AA	NA	CC	AA	TT	GG
192	7260	0	0	2	1	1962	50	7	3	35.4979	5	94	GG	CT	CC	CC	TC	GA
193	5893	0	0	1	1	1957	55	9	3	32.4074	4	98	AG	TT	TC	AC	TC	GA
194	5875	0	0	1	1	1953	59	9	2	23.5102	2	91	NA	CT	CC	AC	CC	AA
195	5888	0	0	2	1	1982	30	9	0	18.3655	1	110	AA	CT	TC	AC	CC	AA
196	5903	0	0	2	1	1935	77	9	3	31.25	4	32	AA	NA	TC	CC	TC	GA
197	692	0	0	2	1	1989	23	2	0	24.3911	2	131	GG	CT	CC	AC	CC	AA
198	5935	0	0	1	1	1953	59	6	3	26.7299	3	91	NA	CT	CC	AC	TC	GA
199	5929	0	0	1	1	1940	72	6	3	27.5482	3	39	AA	TT	TC	AC	TC	GA
200	724	0	0	2	1	1959	53	2	3	19.8347	2	108	GG	CT	CC	CC	TC	GA
201	5883	0	0	2	1	1964	48	9	3	23.0518	2	104	AA	NA	CC	AA	TC	GA
202	5882	0	0	2	1	1975	37	9	2	27.7551	3	99	AG	CT	TC	AC	CC	AA
203	5905	0	0	1	1	1948	64	9	3	26.6436	3	71	AA	CT	CC	CC	TC	GA
204	5908	0	0	2	1	1952	60	9	4	30.4438	4	92	AA	CC	TC	CC	TC	GA
205	677	0	0	1	1	1988	24	11	0	20.6758	2	125	AG	NA	CC	AC	TC	GA
206	5926	0	0	2	1	1950	62	6	2	22.1453	2	128	AA	NA	CC	AC	CC	AA
207	708	0	0	1	1	1961	51	2	1	37.2428	5	128	GG	CT	CC	AA	TT	GG
208	5986	0	0	2	1	1945	67	9	5	NA	NA	45	GG	CC	CC	AC	CC	AA
209	5880	0	0	1	1	1971	41	9	2	31.6991	4	126	AG	NA	CC	AC	TC	GA
210	5892	0	0	1	1	1974	38	3	2	26.3958	3	113	AG	NA	CC	AC	CC	AA
211	691	0	0	1	1	1960	52	2	6	21.847	2	152	GG	TT	TC	AC	CC	AA
212	5918	0	0	2	1	1976	36	9	0	27.6817	3	90	NA	CT	TC	CC	CC	AA
213	5936	0	0	2	1	1982	30	6	0	23.8751	2	110	GG	TT	TC	CC	TC	GA
214	5943	0	0	2	1	1971	41	6	4	26.6436	3	126	AA	NA	CC	AC	TC	GA
215	5989	0	0	1	1	1954	58	9	3	27.7575	3	82	NA	TT	CC	CC	TC	GA
216	5996	0	0	2	1	1981	31	9	2	23.8751	2	153	AA	CC	TC	AC	CC	AA
217	5885	0	0	1	1	1979	33	9	0	23.6713	2	127	AA	TT	TT	CC	TC	GA
218	5884	0	0	2	1	1951	61	9	3	38.1354	5	124	AG	CT	CC	AC	TC	GA
219	5916	0	0	1	1	1963	49	9	0	28.6048	3	90	GG	CT	CC	AC	TC	GA
220	695	0	0	1	1	1977	35	2	2	26.2346	3	136	AA	NA	CC	CC	CC	AA
221	683	0	0	1	1	1987	25	2	1	34.451	4	131	AA	CC	CC	AC	TC	GA
222	5930	0	0	2	1	1981	31	6	2	20.5457	2	153	GG	NA	CC	AA	TC	GA
223	5995	0	0	1	1	1959	53	9	3	30.8248	4	108	AG	TT	TC	CC	CC	AA
224	5978	0	0	2	1	1977	35	9	2	23.4375	2	136	AA	TT	CC	CC	CC	AA
226	5898	0	0	2	1	1963	49	9	2	32.8731	4	90	AA	TT	CC	CC	CC	AA
227	5915	0	0	1	1	1987	25	9	1	21.3898	2	131	AG	CT	TC	AC	TC	GA
228	694	0	0	2	1	1950	62	2	1	28.3447	3	128	GG	CT	TC	AC	CC	AA
229	5933	0	0	1	1	1981	31	6	0	16.3265	1	153	GG	NA	TC	CC	TC	GG
230	5937	0	0	2	1	1980	32	6	1	21.5645	2	186	NA	TT	CC	AA	TC	GA
231	706	0	0	2	1	1957	55	2	4	27.1203	3	98	GG	NA	CC	AA	TC	GA
232	5979	0	0	2	1	1968	44	9	3	18.3655	1	93	GG	CC	CC	AA	TC	GA
233	5894	0	0	1	1	1956	56	9	2	33.5765	4	124	AA	TT	TC	CC	TT	GG
234	5899	0	0	2	1	1990	22	9	0	19.5312	2	137	NA	TT	TT	CC	TC	GA
235	5906	0	0	2	1	1983	29	9	1	22.2753	2	126	NA	TT	CC	AC	TC	GA
236	685	0	0	1	1	1956	56	2	2	24.9566	2	124	AG	CT	TC	CC	TC	GA
237	687	0	0	2	1	1959	53	2	4	19.8413	2	108	GG	TT	TC	CC	TC	GA
238	5931	0	0	2	1	1966	46	6	4	31.25	4	96	AG	CC	TC	AC	TC	GA
239	5983	0	0	1	1	1939	73	9	3	22.2291	2	35	AG	TT	CC	CC	TC	GA
240	712	0	0	2	1	1957	55	2	0	24.8358	2	98	AG	TT	CC	AC	TC	GA
241	5890	0	0	2	1	1940	72	9	5	28.8415	3	39	GG	CT	CC	AC	CC	AA
242	5876	0	0	2	1	1979	33	9	2	21.0077	2	127	GG	CC	TC	AC	CC	AA
243	5911	0	0	1	1	1956	56	9	3	25.1808	3	124	GG	NA	TC	CC	CC	AA
244	5912	0	0	2	1	1989	23	9	1	19.2894	2	131	AG	CT	CC	AC	TT	GG
245	5928	0	0	1	1	1963	49	6	0	31.6374	4	90	AG	CT	CC	AC	TC	GA
246	5947	0	0	1	1	1944	68	6	2	NA	NA	36	NA	CC	CC	AA	TC	GA
247	700	0	0	2	1	1936	76	2	3	NA	NA	31	NA	CC	TC	AC	TC	GA
248	5976	0	0	1	1	1972	40	9	2	30.4218	4	108	AG	CT	TC	CC	TC	GA
249	5895	0	0	1	1	1980	32	9	1	29.4832	3	186	GG	CT	TT	CC	TT	GG
250	681	0	0	2	1	1970	42	2	1	23.4236	2	141	NA	NA	CC	AC	TC	GA
251	5909	0	0	1	1	1991	21	9	0	24.6181	2	146	AA	NA	TC	CC	CC	AA
252	5910	0	0	1	1	1962	50	9	3	30.3461	4	94	AG	NA	TC	AC	CC	AA
253	5942	0	0	2	1	1973	39	6	3	27.7551	3	97	AA	NA	CC	AC	TC	GA
254	702	0	0	1	1	1977	35	2	0	28.4053	3	136	GG	NA	TC	CC	TC	GA
255	5991	0	0	2	1	1963	49	9	1	20.7031	2	90	AA	CC	TC	AC	CC	AA
256	5984	0	0	2	1	1981	31	9	0	22.2063	2	153	AA	TT	TC	CC	TC	GA
257	689	0	0	1	1	1992	20	2	0	30.7958	4	135	GG	CC	TC	AC	TC	GA
258	5896	0	0	1	1	1988	24	9	0	23.6295	2	125	AA	NA	CC	AC	TC	GA
259	5913	0	0	2	1	1972	40	9	2	22.0386	2	108	AA	CC	TT	CC	TC	AA
260	5920	0	0	2	1	1960	52	3	3	23.2335	2	152	NA	CC	CC	CC	CC	AA
261	5946	0	0	1	1	1971	41	6	3	26.8406	3	126	NA	TT	TC	AC	TC	GA
262	5938	0	0	2	1	1949	63	6	2	25.1486	3	68	AG	TT	TC	AC	TC	AA
263	5990	0	0	2	1	1979	33	9	2	20.0288	2	127	AG	TT	TC	CC	CC	AA
264	5982	0	0	1	1	1973	39	9	2	29.7265	3	97	NA	CC	CC	AC	CC	AA
265	5881	0	0	1	1	1955	57	9	8	30.3461	4	114	NA	CC	CC	AA	TC	GA
266	5877	0	0	2	1	1966	46	9	2	24.3418	2	96	AG	CT	CC	AC	TC	GA
267	5901	0	0	2	1	1965	47	9	3	29.3848	3	102	GG	NA	TC	CC	TC	GA
268	5904	0	0	1	1	1962	50	9	3	22.9819	2	94	AG	TT	CC	CC	TC	GA
269	5934	0	0	1	1	1964	48	6	0	27.1178	3	104	AA	CT	TT	CC	CC	NA
270	5949	0	0	1	1	1979	33	6	0	22.6422	2	127	NA	TT	CC	CC	TC	GA
271	5987	0	0	1	1	1984	28	9	0	22.4712	2	125	AG	CC	CC	AC	TC	GA
272	5993	0	0	1	1	1969	43	9	0	31.7083	4	109	AG	CT	CC	AA	TC	GA
274	5897	0	0	2	1	1950	62	9	2	26.5731	3	128	GG	CC	CC	AA	CC	AA
275	5921	0	0	1	1	1985	27	3	1	21.2245	2	141	NA	NA	CC	AC	CC	AA
276	5924	0	0	2	1	1981	31	6	1	21.2585	2	153	NA	NA	CC	AC	CC	AA
277	5927	0	0	1	1	1987	25	-9	0	22.913	2	131	GG	CC	CC	AC	TC	GA
278	5944	0	0	2	1	1940	72	6	2	23.8751	2	39	GG	TT	CC	CC	TC	GA
279	709	0	0	1	1	1951	61	2	2	25.4017	3	124	AG	CT	CC	AC	TC	GA
280	701	0	0	1	1	1992	20	2	0	NA	NA	135	AA	CT	TC	AC	TT	GG
281	5886	0	0	1	1	1978	34	9	0	24.9337	2	110	AA	TT	TC	AC	TC	GA
282	5879	0	0	1	1	1983	29	9	0	29.0253	3	126	NA	CT	TC	CC	CC	AA
283	5914	0	0	2	1	1958	54	9	1	22.3081	2	102	AG	TT	TC	AC	CC	AA
284	5900	0	0	2	1	1987	25	9	1	23.5294	2	131	AG	CT	CC	AA	CC	AA
285	5939	0	0	1	1	1983	29	6	1	24.3375	2	126	AG	TT	TC	CC	TC	GA
286	5941	0	0	1	1	1941	71	6	4	26.1493	3	34	AG	CT	CC	AC	TT	GG
287	5981	0	0	1	1	1980	32	9	0	22.8374	2	186	AG	TT	CC	AC	TC	GA
288	707	0	0	1	1	1981	31	2	1	23.5102	2	153	AA	TT	TC	AC	TC	GA
289	206	0	0	2	1	1985	27	7	-9	18.9619	2	141	NA	CT	CC	CC	TC	GA
290	603	0	0	2	1	1966	46	14	1	23.7954	2	96	GG	CT	TC	AC	TC	GA
291	618	0	0	2	1	1973	39	14	0	44.9827	5	97	GG	CT	TT	CC	TC	GA
292	230	0	0	2	1	1988	24	10	0	21.2245	2	125	AG	CT	CC	AC	TC	GA
293	258	0	0	2	1	1977	35	10	2	27.3438	3	136	AG	TT	CC	AC	TC	GA
294	260	0	0	1	1	1958	54	10	1	26.0617	3	102	NA	NA	CC	AA	TT	GG
295	600	0	0	2	1	1979	33	10	2	25.0762	3	127	GG	TT	TC	AC	CC	AA
296	294	0	0	1	1	1978	34	10	1	29.9836	3	110	NA	TT	TC	AC	TT	GG
297	207	0	0	2	1	1954	58	7	2	23.1473	2	82	AA	CT	CC	AC	TC	GA
298	219	0	0	2	1	1965	47	10	3	26.1719	3	102	AG	CC	TC	AC	CC	AA
300	233	0	0	1	1	1971	41	10	2	26.1224	3	126	AG	CT	CC	AA	TC	GA
301	250	0	0	2	1	1957	55	10	2	22.5827	2	98	GG	TT	CC	CC	CC	AA
302	273	0	0	2	1	1980	32	10	2	19.1327	2	186	AA	CC	CC	AA	CC	AA
303	276	0	0	1	1	1981	31	10	0	20.679	2	153	AA	NA	CC	AC	CC	AA
304	283	0	0	2	1	1987	25	14	0	19.3698	2	131	NA	TT	TC	AC	TT	GG
305	208	0	0	1	1	1947	65	7	3	31.3469	4	61	AA	NA	CC	AC	TC	GA
306	602	0	0	2	1	1985	27	14	1	20.83	2	141	AA	CT	TC	AC	TC	GA
307	237	0	0	2	1	-9	-9	10	3	26.7698	3	NA	GG	TT	TC	CC	TT	GG
308	236	0	0	2	1	1978	34	10	2	25.763	3	110	GG	CT	CC	AA	TC	GA
309	261	0	0	1	1	1971	41	10	2	22.8571	2	126	NA	CT	CC	AC	TC	GA
310	265	0	0	2	1	1986	26	10	1	20.8209	2	126	NA	NA	CC	AA	TC	GA
311	608	0	0	2	1	1981	31	10	2	21.875	2	153	AG	NA	CC	AC	TC	GA
313	209	0	0	1	1	1982	30	7	3	25.963	3	110	AA	CT	CC	AA	CC	AA
314	221	0	0	1	1	1992	20	10	0	29.2184	3	135	AG	CC	CC	AA	TC	GA
315	240	0	0	1	1	1966	46	10	2	27.7744	3	96	GG	NA	TC	CC	TT	GG
316	249	0	0	2	1	1959	53	10	3	27.3438	3	108	AA	TT	CC	AC	TT	GG
317	254	0	0	1	1	1961	51	10	0	27.1706	3	128	GG	TT	TC	AC	TT	GG
318	251	0	0	1	1	1992	20	10	0	24.858	2	135	AG	NA	CC	CC	CC	GA
319	299	0	0	1	1	1988	24	10	0	27.7008	3	125	NA	NA	CC	AA	TT	GG
320	281	0	0	2	1	1954	58	14	2	22.5827	2	82	AG	TT	TC	CC	TC	GA
321	210	0	0	2	1	1978	34	7	1	17.6471	1	110	AG	NA	CC	AC	CC	AA
322	222	0	0	1	1	1968	44	10	0	32	4	93	GG	CT	CC	AA	TC	GA
323	241	0	0	1	1	1953	59	10	5	26.1224	3	91	NA	TT	TC	CC	TC	GA
324	228	0	0	1	1	1970	42	10	4	31.1419	4	141	GG	NA	CC	AC	TC	GA
325	270	0	0	1	1	1969	43	14	4	22.4913	2	109	NA	NA	TC	AC	TC	GA
326	267	0	0	2	1	1961	51	14	5	24.8016	2	128	AA	NA	CC	AC	TT	GG
328	295	0	0	1	1	1951	61	10	2	28.0863	3	124	AA	CC	CC	CC	TC	GA
329	211	0	0	1	1	1980	32	7	0	25.2493	3	186	GG	NA	CC	AC	CC	AA
330	223	0	0	1	1	1940	72	10	3	29.0657	3	39	AG	NA	TT	CC	CC	AA
331	614	0	0	1	1	-9	-9	14	2	21.7993	2	NA	AG	TT	TC	CC	CC	AA
334	297	0	0	2	1	1973	39	10	1	26.4721	3	97	AA	NA	CC	AA	TC	GA
335	621	0	0	2	1	1971	41	2	1	27.6817	3	126	AG	TT	CC	AC	CC	AA
336	303	0	0	2	1	1966	46	10	3	20.0773	2	96	AA	TT	CC	CC	CC	AA
337	212	0	0	2	1	1986	26	14	2	23.8754	2	126	AA	CT	CC	AA	CC	AA
338	224	0	0	2	1	1992	20	10	0	20.2812	2	135	AA	TT	CC	AA	TC	GA
339	229	0	0	1	1	1959	53	10	2	24.2123	2	108	AA	TT	TC	AC	CC	AA
340	246	0	0	1	1	1964	48	10	4	29.9836	3	104	NA	CC	TC	CC	CC	AA
341	257	0	0	2	1	1946	66	10	2	NA	NA	68	GG	TT	CC	AA	CC	AA
342	296	0	0	2	1	1971	41	10	1	23.7954	2	126	AA	CC	CC	AC	TT	GG
343	286	0	0	2	1	1949	63	7	3	21.9671	2	68	GG	CT	CC	AC	CC	AA
344	606	0	0	1	1	1980	32	14	0	24.2215	2	186	GG	NA	CC	AC	TC	GA
345	213	0	0	2	1	1960	52	10	4	24.8016	2	152	NA	CC	TC	CC	CC	AA
346	235	0	0	1	1	1950	62	10	2	31.5334	4	128	NA	TT	CC	CC	TC	GA
347	234	0	0	1	1	1965	47	10	3	30.3461	4	102	AA	TT	TC	AC	TC	GA
348	619	0	0	2	1	1981	31	14	0	24.2215	2	153	AG	TT	TC	AC	CC	AA
349	266	0	0	2	1	1990	22	14	0	17.9688	1	137	AA	CT	CC	CC	CC	AA
350	280	0	0	1	1	1983	29	14	1	31.0204	4	126	GG	CC	CC	AC	CC	AA
351	289	0	0	1	1	1953	59	7	4	24.5089	2	91	NA	CT	TC	AC	TT	GG
352	314	0	0	2	1	-9	-9	10	1	19.7055	2	NA	AA	CC	CC	CC	TC	GA
353	214	0	0	2	1	1951	61	10	2	42.9688	5	124	GG	CC	TC	CC	TC	GA
354	242	0	0	2	1	1992	20	10	0	19.8347	2	135	GG	CT	CC	AC	CC	AA
355	238	0	0	2	1	1960	52	10	5	32.8125	4	152	NA	NA	CC	AC	TT	GG
357	269	0	0	1	1	1986	26	14	0	23.7654	2	126	GG	NA	TC	CC	TC	GA
358	298	0	0	1	1	1988	24	10	0	19.3664	2	125	GG	TT	CC	CC	TC	GA
359	288	0	0	1	1	1964	48	7	3	28.6851	3	104	AA	NA	CC	AC	CC	AA
360	321	0	0	2	1	1978	34	10	1	21.5645	2	110	GG	CT	TC	CC	CC	AA
361	605	0	0	1	1	1983	29	14	0	25.2493	3	126	NA	TT	CC	AA	TC	GA
362	231	0	0	2	1	1960	52	10	3	24.1672	2	152	NA	CC	TC	AC	TC	GA
363	225	0	0	2	1	1978	34	10	3	23.4375	2	110	AA	TT	CC	CC	TT	GG
364	264	0	0	2	1	1972	40	10	2	22.1297	2	108	AG	CT	CC	AC	CC	AA
365	253	0	0	1	1	1950	62	10	2	28.3447	3	128	NA	TT	CC	AA	CC	AA
366	293	0	0	1	1	1984	28	10	0	29.9836	3	125	AA	NA	TC	AC	TT	GG
367	282	0	0	2	1	1980	32	14	2	21.9713	2	186	NA	CC	TT	CC	CC	AA
368	300	0	0	1	1	1979	33	10	1	25.335	3	127	AG	CT	TC	CC	CC	AA
369	607	0	0	1	1	1960	52	14	2	21.2963	2	152	GG	NA	CC	CC	CC	AA
370	239	0	0	1	1	1980	32	10	1	30.0266	4	186	NA	NA	CC	AC	TC	GA
371	624	0	0	1	1	1971	41	2	0	24.6914	2	126	NA	TT	CC	AA	TT	GG
372	259	0	0	2	1	-9	-9	10	0	20.8325	2	NA	AG	NA	CC	AC	TC	GA
373	272	0	0	2	1	1982	30	10	1	24.8889	2	110	NA	CT	CC	AA	TC	GA
374	279	0	0	1	1	1964	48	14	1	27.7647	3	104	AA	CC	CC	AC	TT	GG
375	275	0	0	1	1	1980	32	10	2	21.6128	2	186	NA	CC	TC	CC	CC	AA
377	217	0	0	1	1	1960	52	10	4	24.7555	2	152	NA	NA	CC	AA	TC	GA
378	248	0	0	2	1	1987	25	10	1	20.4152	2	131	GG	CC	TC	AC	TC	GA
380	609	0	0	2	1	1961	51	10	2	21.1927	2	128	GG	TT	CC	AC	TC	GA
381	268	0	0	2	1	1953	59	14	0	36.2897	5	91	AG	CT	CC	AA	TT	GG
382	287	0	0	1	1	1992	20	7	0	17.0993	1	135	NA	CT	TC	AC	TT	GG
383	290	0	0	2	1	1990	22	10	1	24.6548	2	137	NA	CT	CC	AC	TC	GA
384	613	0	0	1	1	1957	55	10	2	26.9531	3	98	GG	CT	TC	CC	TC	GA
385	317	0	0	1	1	1992	20	10	0	22.1526	2	135	AG	TT	CC	AC	TC	GA
386	318	0	0	1	1	1952	60	10	0	24.2215	2	92	NA	TT	TC	AC	TT	GG
387	331	0	0	1	1	1939	73	10	9	NA	NA	35	NA	CC	CC	CC	TC	GA
388	345	0	0	2	1	1963	49	14	2	27.5482	3	90	AG	TT	CC	CC	TC	GA
389	365	0	0	2	1	1956	56	14	2	32.1799	4	124	GG	CT	CC	AC	TT	GG
390	697	0	0	1	1	1958	54	2	4	24.2123	2	102	GG	CT	TC	CC	CC	AA
391	698	0	0	2	1	1983	29	2	1	28.4055	3	126	NA	TT	CC	AC	TT	GG
392	394	0	0	2	1	1950	62	10	3	40.8983	5	128	AG	TT	CC	AC	CC	AA
393	315	0	0	2	1	1977	35	10	2	23.5883	2	136	GG	NA	CC	AC	TC	GA
394	302	0	0	2	1	1982	30	10	2	28.125	3	110	NA	NA	TT	CC	TT	GG
395	334	0	0	1	1	1987	25	10	0	24.5932	2	131	NA	CC	TC	AC	CC	AA
396	341	0	0	2	1	1950	62	10	2	27.7344	3	128	NA	CT	CC	AA	TT	GA
397	374	0	0	2	1	1983	29	10	2	22.2222	2	126	AG	CC	CC	AA	TC	GA
398	356	0	0	2	1	1984	28	10	0	19.3772	2	125	NA	TT	CC	CC	TC	GA
399	375	0	0	2	1	1958	54	10	0	21.4844	2	102	AA	TT	TC	AC	TC	GA
400	392	0	0	2	1	1989	23	10	1	20.1956	2	131	GG	NA	CC	AA	TC	GA
402	324	0	0	1	1	1964	48	10	2	24.2123	2	104	GG	TT	TC	AC	TC	GA
403	328	0	0	2	1	1959	53	10	2	23.4375	2	108	AA	TT	CC	CC	TC	GA
404	348	0	0	1	1	1976	36	14	2	22.5306	2	90	AG	NA	TC	CC	TT	GG
405	656	0	0	2	1	1974	38	2	4	34.5776	4	113	AA	NA	CC	AC	TC	GA
406	682	0	0	2	1	1950	62	2	4	25.5296	3	128	AG	NA	CC	AC	CC	AA
407	675	0	0	2	1	1965	47	11	3	18.7783	2	102	AA	NA	TC	AC	CC	AA
408	699	0	0	2	1	1957	55	2	0	25.1532	3	98	AA	CT	CC	AA	TC	GA
409	308	0	0	2	1	1992	20	10	0	19.0311	2	135	GG	NA	TC	AC	CC	AA
410	323	0	0	1	1	1988	24	10	6	24.4536	2	125	AG	CC	TC	CC	CC	AA
411	672	0	0	1	1	1969	43	2	2	32.8466	4	109	AG	CT	TC	CC	TT	GG
412	330	0	0	1	1	1965	47	10	4	28.982	3	102	AA	CT	TC	AC	TC	GA
413	673	0	0	1	1	1956	56	2	3	28.4091	3	124	AA	CC	CC	AA	TC	GA
414	358	0	0	2	1	1966	46	10	1	24.5089	2	96	GG	NA	CC	CC	TT	GG
415	396	0	0	1	1	1964	48	10	3	27.7177	3	104	GG	CT	TC	AC	CC	AA
417	309	0	0	2	1	1969	43	10	3	27.5802	3	109	AA	TT	CC	AC	CC	AA
418	319	0	0	1	1	1948	64	10	2	31.1419	4	71	AG	CT	CC	AA	CC	AA
419	342	0	0	2	1	1979	33	10	1	19.8413	2	127	AA	CC	TC	AC	CC	AA
420	669	0	0	2	1	1974	38	2	2	26.6728	3	113	GG	CC	TC	AC	TC	GA
421	366	0	0	2	1	1970	42	14	3	22.5981	2	141	NA	NA	CC	AC	CC	AA
422	379	0	0	1	1	1949	63	10	4	21.6049	2	68	AA	CC	CC	CC	TC	GA
423	388	0	0	2	1	1935	77	10	3	24.8889	2	32	NA	CT	CC	AC	TC	GA
424	414	0	0	1	1	1978	34	10	3	24.2215	2	110	AA	NA	CC	AA	TC	GA
425	316	0	0	2	1	1960	52	-9	3	22.9854	2	152	NA	NA	CC	AC	TC	GA
426	668	0	0	2	1	1981	31	2	2	17.301	1	153	GG	CT	CC	AC	TC	GA
427	344	0	0	2	1	1985	27	14	0	18.6709	2	141	AG	TT	CC	AA	TC	GA
428	350	0	0	2	1	1982	30	7	1	18.3655	1	110	NA	NA	TC	AC	TT	GA
429	361	0	0	1	1	1937	75	10	3	28.7274	3	38	AG	NA	TC	CC	TC	GA
430	389	0	0	1	1	1990	22	10	0	23.1834	2	137	NA	NA	CC	AC	TC	GA
431	696	0	0	1	1	1975	37	2	2	22.7204	2	99	AA	NA	CC	CC	TT	GG
432	400	0	0	2	1	1959	53	10	0	30.0433	4	108	AA	NA	TC	CC	TC	GA
433	305	0	0	1	1	1991	21	10	0	25.2493	3	146	AG	CC	CC	AA	TT	GG
434	671	0	0	1	1	1979	33	2	0	21.6049	2	127	AG	CT	CC	AA	TC	GA
435	326	0	0	2	1	1977	35	10	2	19.5312	2	136	GG	CC	CC	AC	TC	GA
436	362	0	0	2	1	1935	77	14	4	31.2314	4	32	AG	TT	TC	CC	TC	GA
437	686	0	0	2	1	1989	23	2	1	21.9289	2	131	AA	CT	TC	AC	TT	GG
438	382	0	0	2	1	1935	77	10	2	24.0346	2	32	AA	CT	CC	AC	TC	GA
439	377	0	0	1	1	1990	22	10	0	26.2985	3	137	GG	CC	CC	AA	TT	GG
440	401	0	0	1	1	1991	21	10	0	21.5619	2	146	AG	CT	CC	CC	TC	GA
441	301	0	0	1	1	1935	77	10	2	29.4118	3	32	NA	CT	CC	AC	CC	AA
442	329	0	0	1	1	1985	27	10	0	28.6927	3	141	AA	NA	TC	AC	CC	AA
443	340	0	0	2	1	1950	62	10	2	21.6311	2	128	NA	TT	CC	AC	TT	GG
444	367	0	0	2	1	1989	23	14	0	23.7387	2	131	AA	CT	TC	CC	TC	GA
445	359	0	0	1	1	1983	29	10	0	23.4075	2	126	GG	CT	TC	CC	CC	AA
446	378	0	0	1	1	1973	39	10	1	24.6914	2	97	GG	TT	CC	AC	TT	GG
447	693	0	0	2	1	1968	44	2	4	NA	NA	93	NA	CT	CC	AA	TC	GA
448	405	0	0	2	1	1980	32	10	2	19.5717	2	186	AG	CT	TC	AC	TT	GG
449	304	0	0	2	1	1936	76	10	2	20.202	2	31	GG	NA	TC	CC	TC	GA
450	653	0	0	1	1	1990	22	2	0	27.7489	3	137	NA	TT	CC	AA	CC	AA
451	339	0	0	1	1	1964	48	10	3	31.2314	4	104	NA	CT	TC	CC	TC	GA
452	371	0	0	1	1	1975	37	7	0	27.5482	3	99	NA	TT	CC	AC	TT	GG
453	363	0	0	1	1	1980	32	14	2	26.5927	3	186	AA	CC	CC	CC	TC	GA
454	386	0	0	2	1	1991	21	10	0	17.5064	1	146	GG	NA	TC	CC	TC	GA
455	399	0	0	2	1	1959	53	10	2	31.1419	4	108	GG	CT	CC	AA	CC	AA
456	407	0	0	1	1	1974	38	10	2	21.6296	2	113	AG	CC	CC	AC	TT	GG
457	320	0	0	2	1	1987	25	10	0	18.6709	2	131	AG	NA	CC	AA	TC	GA
458	346	0	0	2	1	1937	75	14	2	31.25	4	38	GG	CC	TC	AC	TC	GA
459	335	0	0	2	1	1937	75	10	0	33.4622	4	38	AG	CC	CC	AA	TC	GA
460	654	0	0	2	1	1966	46	2	2	21.2585	2	96	NA	CC	TC	AC	TT	GG
461	360	0	0	1	1	1972	40	10	0	23.2438	2	108	AG	CT	CC	AA	TC	GA
462	376	0	0	2	1	1939	73	10	4	22.0386	2	35	NA	TT	CC	CC	TC	GA
463	395	0	0	1	1	1982	30	10	1	26.1962	3	110	AG	NA	TC	CC	TC	GA
464	409	0	0	1	1	1952	60	10	3	29.7458	3	92	AG	CT	TC	AC	TC	GA
465	312	0	0	1	1	1968	44	10	2	31.5617	4	93	AG	CT	CC	AA	TT	GG
466	349	0	0	1	1	1952	60	14	0	32.6531	4	92	AG	TT	CC	CC	TC	GA
467	327	0	0	2	1	1951	61	10	1	23.8895	2	124	AG	CT	CC	AA	CC	AA
468	658	0	0	2	1	1950	62	2	1	NA	NA	128	AG	CT	CC	AC	TC	GA
469	368	0	0	2	1	1987	25	7	0	18.3391	1	131	GG	TT	CC	AC	TC	GA
470	678	0	0	1	1	1973	39	11	3	28.982	3	97	GG	NA	CC	AC	CC	AA
471	393	0	0	2	1	1958	54	10	2	20.5499	2	102	GG	NA	CC	AA	TC	GA
472	421	0	0	2	1	1978	34	10	1	22.7615	2	110	AA	CC	TC	AC	TC	GA
473	306	0	0	1	1	1965	47	10	2	25.464	3	102	GG	TT	CC	AA	TC	AA
474	332	0	0	1	1	1955	57	10	2	24.2215	2	114	NA	CT	CC	CC	CC	GA
475	325	0	0	1	1	1956	56	10	2	20.7612	2	124	AA	TT	TC	CC	TT	GG
476	351	0	0	2	1	1977	35	7	1	22.5981	2	136	GG	CC	CC	CC	TC	GA
477	357	0	0	2	1	1977	35	10	1	21.7193	2	136	NA	TT	CC	AC	TT	GG
478	387	0	0	2	1	1961	51	10	4	36.4366	5	128	AA	CT	CC	AA	TC	GA
479	391	0	0	1	1	1953	59	10	2	NA	NA	91	AG	CT	CC	AC	TC	GA
480	688	0	0	2	1	1955	57	2	2	28.257	3	114	NA	TT	CC	AC	TT	GG
482	509	0	0	2	1	1948	64	10	2	34.8944	4	71	AA	CT	CC	AC	TT	GG
483	629	0	0	1	1	1969	43	2	2	23.246	2	109	NA	NA	CC	CC	TC	AA
484	532	0	0	2	1	1952	60	10	2	25.9107	3	92	NA	NA	TC	AC	TC	GA
485	551	0	0	2	1	1976	36	10	3	30.9917	4	90	AG	NA	TC	AC	TC	GA
486	558	0	0	1	1	1970	42	10	1	25.763	3	141	GG	CC	CC	AC	CC	AA
487	592	0	0	1	1	1990	22	10	0	21.5349	2	137	AG	NA	TC	CC	TC	GA
488	593	0	0	2	1	1952	60	10	2	NA	NA	92	GG	NA	CC	AC	TC	GA
489	505	0	0	2	1	1990	22	10	0	21.2585	2	137	GG	TT	TC	AC	TC	GA
490	516	0	0	2	1	1962	50	10	0	27.4348	3	94	AG	TT	CC	AC	TT	GG
491	646	0	0	2	1	1956	56	-9	3	26.4463	3	124	AG	CT	CC	AC	TT	GG
492	535	0	0	1	1	1954	58	10	0	29.3878	3	82	AA	CT	CC	CC	TC	GA
493	574	0	0	2	1	1960	52	14	4	24.1672	2	152	AA	NA	CC	CC	CC	AA
494	570	0	0	1	1	1963	49	10	3	25.4028	3	90	GG	CT	CC	AA	TT	GG
495	641	0	0	1	1	1984	28	2	0	26.4721	3	125	GG	CC	TC	CC	CC	AA
496	662	0	0	2	1	1991	21	2	0	21.6041	2	146	GG	CC	TC	AC	CC	AA
497	502	0	0	1	1	1986	26	10	0	20.2865	2	126	AA	NA	CC	AA	TC	GA
498	504	0	0	2	1	1966	46	10	2	25.2092	3	96	AG	TT	CC	AC	CC	AA
499	547	0	0	1	1	1951	61	10	4	28.4005	3	124	AA	CC	TC	CC	TC	GA
500	636	0	0	1	1	1961	51	2	3	24.6097	2	128	NA	CT	TC	AC	TC	GA
501	573	0	0	2	1	1976	36	10	2	31.975	4	90	AG	TT	TC	AC	TC	GA
502	561	0	0	2	1	1968	44	10	2	25.2826	3	93	GG	CT	CC	AC	TC	GA
503	590	0	0	1	1	1956	56	10	2	30.1896	4	124	AG	TT	TC	CC	TC	GA
504	650	0	0	2	1	1983	29	2	2	24.093	2	126	GG	TT	CC	AC	CC	AA
505	501	0	0	1	1	1971	41	10	2	24.6914	2	126	GG	CT	CC	AA	CC	AA
506	542	0	0	2	1	1989	23	10	0	29.0318	3	131	NA	CT	CC	AC	TC	GA
507	626	0	0	2	1	1970	42	2	1	19.2894	2	141	GG	CC	CC	AA	CC	AA
508	639	0	0	2	1	1969	43	2	2	24.0238	2	109	GG	NA	CC	AC	TT	GG
509	563	0	0	1	1	1981	31	10	1	27.7647	3	153	AG	CC	CC	AA	TC	GA
510	557	0	0	1	1	1987	25	10	0	23.1481	2	131	GG	TT	CC	AA	TT	GG
511	597	0	0	1	1	1977	35	10	2	20.8086	2	136	GG	CT	CC	AC	TC	GA
512	674	0	0	2	1	1990	22	11	0	24.2215	2	137	NA	TT	CC	AC	CC	AA
514	644	0	0	1	1	1985	27	2	1	NA	NA	141	AG	CT	TC	CC	TT	GG
515	549	0	0	1	1	1982	30	10	0	33.672	4	110	AA	CC	TC	CC	TC	GA
516	555	0	0	2	1	1976	36	10	0	23.2254	2	90	NA	NA	CC	AC	CC	AA
517	559	0	0	1	1	1957	55	10	2	25.9095	3	98	GG	CT	TC	AC	CC	AA
518	586	0	0	1	1	1987	25	10	0	26.8122	3	131	AG	TT	TC	AC	CC	AA
519	596	0	0	1	1	1966	46	10	1	NA	NA	96	NA	NA	CC	AC	CC	AA
520	612	0	0	1	1	1972	40	10	2	25.6896	3	108	GG	TT	TC	AC	CC	AA
521	643	0	0	1	1	1951	61	2	2	21.4692	2	124	NA	CC	TC	CC	TC	GA
522	544	0	0	2	1	1959	53	10	5	31.25	4	108	AG	CT	CC	AC	TC	GA
523	530	0	0	2	1	1990	22	10	1	24.7676	2	137	AG	TT	TC	AC	CC	AA
524	564	0	0	1	1	1972	40	10	2	23.6713	2	108	NA	TT	CC	CC	CC	AA
525	569	0	0	1	1	1975	37	10	3	25.4694	3	99	GG	CT	CC	AC	CC	AA
526	599	0	0	2	1	1955	57	10	2	32.872	4	114	AA	CT	TC	AC	TT	GG
527	645	0	0	2	1	1965	47	2	5	23.0469	2	102	AG	NA	CC	CC	TC	GA
528	622	0	0	2	1	1956	56	2	1	21.2585	2	124	GG	NA	CC	AA	TC	GA
529	514	0	0	1	1	1985	27	10	0	23.7654	2	141	GG	CC	CC	AC	TC	GA
530	642	0	0	1	1	1965	47	-9	2	24.2123	2	102	NA	CT	CC	CC	TC	GA
531	540	0	0	1	1	1974	38	10	4	19.8177	2	113	AG	CC	CC	AA	CC	AA
532	648	0	0	1	1	1979	33	2	1	27.6517	3	127	GG	CT	CC	AA	TC	GA
534	579	0	0	2	1	1964	48	10	2	25.0762	3	104	GG	CC	CC	AA	CC	AA
535	584	0	0	1	1	1946	66	10	2	26.0146	3	68	GG	CC	CC	AA	TC	GA
536	601	0	0	2	1	1972	40	10	2	21.875	2	108	GG	CT	TC	CC	CC	AA
537	519	0	0	2	1	1972	40	14	1	20.83	2	108	AA	TT	CC	AC	TC	GA
538	525	0	0	2	1	1963	49	10	2	26.0375	3	90	GG	TT	CC	AC	TC	GA
539	628	0	0	2	1	1956	56	2	3	NA	NA	124	AA	TT	CC	AC	TC	GA
540	560	0	0	2	1	1985	27	10	1	25.8478	3	141	AG	CC	CC	AA	CC	AA
542	589	0	0	2	1	1985	27	10	0	20.5499	2	141	NA	TT	CC	AA	CC	AA
543	578	0	0	2	1	1985	27	10	0	18.937	2	141	GG	NA	CC	AC	TT	GG
544	616	0	0	1	1	1988	24	14	0	23.0577	2	125	AG	CT	CC	AA	TC	GA
545	522	0	0	1	1	1964	48	14	2	30.863	4	104	AA	CC	TC	AC	CC	AA
546	528	0	0	1	1	1970	42	10	0	32.2831	4	141	NA	NA	CC	AC	TT	GG
547	543	0	0	2	1	1961	51	10	2	25.3906	3	128	NA	CT	TC	AC	TT	GG
548	553	0	0	1	1	1945	67	10	5	23.5078	2	45	AA	CT	CC	AA	TC	GA
549	552	0	0	1	1	1970	42	10	2	27.7778	3	141	GG	NA	TC	CC	CC	AA
550	631	0	0	1	1	1956	56	2	2	23.8367	2	124	GG	CC	TC	CC	TC	GA
551	660	0	0	1	1	1980	32	2	0	25.8264	3	186	AA	TT	CC	AA	TC	GA
552	620	0	0	2	1	1976	36	2	2	26.7036	3	90	AG	CC	TC	CC	TC	GA
553	513	0	0	1	1	1978	34	10	0	36.3322	5	110	GG	CT	CC	AC	TC	GA
554	527	0	0	1	1	1980	32	10	0	24.8356	2	186	GG	TT	TT	CC	TC	GA
555	534	0	0	1	1	1979	33	10	2	25.2418	3	127	NA	NA	TC	AC	TT	GG
556	572	0	0	2	1	1973	39	10	2	27.3438	3	97	AA	NA	CC	AA	TT	GG
557	566	0	0	2	1	1981	31	10	0	24.5089	2	153	NA	NA	TC	AC	CC	AA
558	598	0	0	2	1	1948	64	10	2	31.25	4	71	NA	CC	CC	CC	TC	GA
559	588	0	0	2	1	1967	45	10	1	22.0386	2	74	AA	CC	TC	AC	TC	GA
560	623	0	0	1	1	1973	39	2	2	33.3061	4	97	AA	TT	CC	AA	TC	GA
561	510	0	0	2	1	1964	48	10	2	29.7004	3	104	GG	NA	TC	AC	CC	AA
562	533	0	0	1	1	1989	23	10	0	24.2215	2	131	AG	CT	CC	CC	TC	GA
563	548	0	0	2	1	1985	27	10	0	19.5918	2	141	AG	NA	CC	AA	TT	GG
564	554	0	0	2	1	1990	22	10	0	22.5981	2	137	GG	TT	TC	CC	TC	GA
565	567	0	0	2	1	1964	48	10	4	31.25	4	104	NA	CT	CC	CC	TC	GA
566	576	0	0	1	1	1971	41	10	4	24.8584	2	126	AG	CC	TC	AC	TC	GA
567	575	0	0	1	1	1989	23	10	0	23.8884	2	131	AA	NA	CC	AC	TC	GA
569	512	0	0	1	1	1950	62	10	3	22.1297	2	128	NA	CT	CC	AA	TC	GA
570	529	0	0	1	1	1970	42	10	1	25.1278	3	141	GG	CC	TC	AC	CC	AA
571	638	0	0	2	1	1982	30	2	0	23.3067	2	110	AA	CC	CC	CC	TT	GG
572	562	0	0	2	1	1938	74	10	0	21.58	2	26	AA	TT	CC	AC	TC	GA
573	571	0	0	1	1	1945	67	10	3	30.0232	4	45	AG	NA	CC	CC	CC	AA
574	630	0	0	1	1	1976	36	2	2	28.075	3	90	GG	CC	CC	AC	TT	GG
576	670	0	0	2	1	-9	-9	2	3	37.1255	5	NA	NA	TT	TC	CC	TC	GA
577	822	0	0	1	1	1964	48	2	0	30.0433	4	104	GG	CC	TC	CC	TC	GA
578	842	0	0	2	1	1991	21	2	0	15.8187	1	146	AG	TT	CC	AA	TT	GG
579	854	0	0	2	1	1991	21	2	0	21.6128	2	146	NA	NA	TC	AC	CC	AA
580	870	0	0	1	1	1972	40	2	4	26.5432	3	108	GG	CC	CC	AA	CC	AA
581	875	0	0	1	1	-9	-9	2	0	24.4193	2	NA	NA	CT	CC	CC	CC	AA
582	877	0	0	1	1	1944	68	2	2	21.2585	2	36	AA	NA	TT	CC	CC	AA
583	908	0	0	2	1	1989	23	2	0	21.6296	2	131	AA	NA	TC	CC	TC	GA
584	903	0	0	2	1	1973	39	2	5	26.0262	3	97	AG	CC	CC	CC	TT	GG
585	848	0	0	2	1	1982	30	2	1	26.7094	3	110	AA	CT	TC	CC	CC	AA
586	840	0	0	1	1	1968	44	2	1	24.187	2	93	AA	CC	CC	AC	CC	AA
587	863	0	0	1	1	1984	28	2	0	19.3294	2	125	NA	CT	TC	AC	CC	AA
588	851	0	0	1	1	1987	25	2	0	22.8774	2	131	NA	NA	TT	CC	TC	GA
589	898	0	0	1	1	1967	45	2	2	23.8895	2	74	GG	NA	CC	AA	TC	GA
590	888	0	0	2	1	1968	44	11	6	34.626	4	93	AG	NA	CC	CC	CC	AA
591	1348	0	0	2	1	1949	63	11	3	22.0317	2	68	AA	NA	TC	AC	CC	AA
592	1360	0	0	2	1	1950	62	11	2	17.9282	1	128	NA	CC	TT	CC	TC	GA
593	839	0	0	1	1	1992	20	2	0	18.5185	2	135	AA	NA	CC	CC	CC	AA
594	846	0	0	1	1	1970	42	2	3	25.8264	3	141	NA	TT	CC	AA	CC	AA
595	862	0	0	2	1	1942	70	2	2	24.0238	2	30	AG	TT	TC	CC	TC	GA
596	864	0	0	1	1	1972	40	2	2	27.6817	3	108	NA	TT	TC	CC	TC	GA
597	896	0	0	2	1	1985	27	2	0	21.9713	2	141	AA	TT	TC	CC	TT	GG
598	1328	0	0	2	1	1982	30	11	1	24.8016	2	110	NA	NA	TC	CC	CC	AA
599	909	0	0	2	1	1980	32	2	1	30.4705	4	186	AA	CT	TC	CC	TC	GA
600	918	0	0	1	1	1980	32	2	1	24.5351	2	186	GG	TT	TC	CC	TT	GG
601	836	0	0	2	1	1980	32	2	2	29.2969	3	186	AA	TT	TC	AC	TC	GA
602	829	0	0	1	1	1950	62	2	3	NA	NA	128	AA	TT	TC	AC	CC	AA
603	852	0	0	1	1	1964	48	2	4	26.8406	3	104	AA	NA	CC	AA	TT	GG
604	873	0	0	2	1	1959	53	2	3	23.7253	2	108	GG	CC	TC	AC	TT	GG
605	1329	0	0	2	1	1971	41	11	1	22.7732	2	126	AA	CT	CC	CC	CC	AA
606	876	0	0	1	1	1961	51	2	0	24.0055	2	128	AG	CC	CC	AA	TC	GA
607	906	0	0	1	1	1982	30	2	1	25.4694	3	110	AA	TT	CC	AC	TC	GA
608	907	0	0	1	1	1939	73	2	6	22.8624	2	35	AG	CC	CC	AC	TT	GG
609	827	0	0	1	1	1983	29	2	2	23.1481	2	126	AG	CT	CC	AA	TT	GG
610	844	0	0	2	1	1951	61	2	8	41.0914	5	124	AG	TT	CC	AC	CC	AA
611	855	0	0	2	1	1966	46	2	2	NA	NA	96	AA	TT	CC	AC	CC	AA
612	858	0	0	1	1	1979	33	2	2	24.4857	2	127	AG	NA	CC	CC	TT	GG
613	889	0	0	1	1	1948	64	11	0	20.5714	2	71	AA	NA	CC	AC	TC	GA
614	881	0	0	1	1	1991	21	2	0	25.963	3	146	GG	CT	CC	AA	TC	GA
615	914	0	0	2	1	1981	31	2	2	22.6562	2	153	AA	NA	CC	AC	TC	GA
616	1352	0	0	2	1	1990	22	11	0	25.2994	3	137	AA	CC	TC	CC	CC	AA
617	828	0	0	1	1	1971	41	2	2	27.7489	3	126	GG	NA	CC	AC	TT	GG
618	825	0	0	2	1	1973	39	2	2	22.4323	2	97	AG	CC	TT	CC	TC	GA
619	857	0	0	1	1	1991	21	2	0	23.1834	2	146	AG	CT	CC	CC	TC	GA
620	853	0	0	1	1	1958	54	2	4	31.6735	4	102	GG	TT	TT	CC	TC	GA
621	1340	0	0	2	1	1986	26	11	0	18.7783	2	126	GG	TT	CC	AA	TC	GA
622	1349	0	0	1	1	1980	32	11	1	26.0146	3	186	AA	CC	CC	AA	TC	GA
623	1327	0	0	1	1	1956	56	11	3	23.7954	2	124	AA	TT	CC	AC	TT	GG
624	1357	0	0	1	1	1951	61	11	2	NA	NA	124	GG	NA	CC	AC	CC	AA
625	833	0	0	1	1	1982	30	2	0	27.4286	3	110	AG	CT	TC	CC	TT	GG
626	837	0	0	2	1	1964	48	2	1	19.5918	2	104	AG	NA	TC	CC	CC	AA
627	874	0	0	2	1	1949	63	2	2	27.9904	3	68	AG	CT	CC	AA	TC	GA
628	871	0	0	1	1	1951	61	2	3	19.5918	2	124	AA	CT	CC	AC	TC	GA
629	885	0	0	1	1	1964	48	11	0	22.8395	2	104	AA	CT	TC	AC	TC	GA
630	892	0	0	2	1	1957	55	11	1	24.9135	2	98	NA	TT	TC	AC	TT	GG
631	1331	0	0	1	1	1990	22	11	0	23.4568	2	137	GG	CT	TC	CC	TC	GA
632	919	0	0	1	1	1954	58	2	3	30.3233	4	82	AA	TT	CC	AC	CC	AA
633	838	0	0	2	1	1950	62	2	2	27.6817	3	128	NA	CT	TC	AC	CC	AA
634	1200	0	0	1	1	1964	48	11	2	31.8878	4	104	NA	CC	CC	CC	TC	GA
635	1242	0	0	2	1	1936	76	11	1	31.8878	4	31	AG	NA	TC	CC	TC	GA
636	1226	0	0	2	1	1990	22	11	0	19.9481	2	137	AG	CT	TT	CC	CC	NA
637	890	0	0	2	1	1988	24	11	1	20.6612	2	125	AA	CT	TC	CC	TT	GG
638	879	0	0	2	1	1971	41	2	1	25.7117	3	126	AA	NA	CC	AC	TT	GG
639	915	0	0	2	1	1962	50	2	1	23.4375	2	94	NA	CC	TC	AC	TC	GA
640	913	0	0	1	1	1952	60	2	5	22.9441	2	92	GG	NA	CC	CC	TC	GA
641	826	0	0	2	1	1946	66	2	0	26.0375	3	68	NA	CC	TC	AC	CC	AA
642	830	0	0	2	1	1985	27	2	0	18.5901	2	141	AG	TT	TC	AC	TC	GA
643	861	0	0	2	1	1979	33	2	2	20.7008	2	127	GG	CC	CC	AC	CC	AA
644	1230	0	0	1	1	1980	32	11	3	20.5151	2	186	AG	NA	TC	AC	CC	AA
645	893	0	0	1	1	1984	28	11	1	17.7221	1	125	GG	TT	CC	AC	TC	GA
646	891	0	0	2	1	1965	47	11	5	16.5607	1	102	AA	TT	CC	AC	TT	GG
648	920	0	0	2	1	1988	24	2	0	22.3081	2	125	GG	TT	CC	AC	TT	GG
649	849	0	0	2	1	1961	51	2	3	24.0346	2	128	GG	CC	TC	AC	TC	GA
650	841	0	0	1	1	1955	57	2	2	28.3604	3	114	AG	CT	TC	CC	CC	AA
651	1246	0	0	2	1	1937	75	11	3	19.7055	2	38	GG	CT	CC	AA	TC	GA
652	867	0	0	2	1	1968	44	2	3	26.0262	3	93	GG	NA	CC	AA	CC	AA
653	1330	0	0	2	1	1950	62	11	3	21.2585	2	128	GG	CT	CC	AC	TC	GA
654	887	0	0	1	1	1992	20	11	0	22.8395	2	135	NA	CT	CC	CC	TT	GG
655	900	0	0	1	1	1966	46	2	2	23.3556	2	96	GG	CC	CC	CC	CC	AA
656	902	0	0	2	1	1990	22	2	0	19.2277	2	137	NA	CC	CC	AC	CC	AA
657	843	0	0	2	1	1977	35	2	3	25.3906	3	136	NA	CC	TC	CC	TC	GA
658	845	0	0	1	1	1987	25	2	0	24.2215	2	131	AG	NA	TC	AC	TC	GA
659	872	0	0	2	1	1992	20	2	0	23.939	2	135	AA	TT	TC	CC	TC	GA
660	869	0	0	1	1	1981	31	2	0	25.3086	3	153	AG	CT	CC	CC	TC	GA
661	882	0	0	1	1	1963	49	2	2	29.4118	3	90	NA	CT	CC	AC	TT	GG
662	895	0	0	1	1	1955	57	11	6	34.6021	4	114	AG	CT	TC	AC	TC	GA
663	1373	0	0	1	1	1984	28	11	0	20.9024	2	125	GG	CC	CC	AC	TC	GA
664	1353	0	0	2	1	1971	41	11	2	25.2994	3	126	AA	TT	CC	AC	TC	GA
665	831	0	0	2	1	1968	44	2	2	20.5499	2	93	AA	CT	CC	CC	TC	GA
666	865	0	0	1	1	1943	69	2	2	27.143	3	51	NA	NA	CC	CC	TC	GA
667	859	0	0	1	1	1935	77	2	2	NA	NA	32	AG	TT	TC	AC	TT	GG
668	883	0	0	1	1	1954	58	2	0	38.8187	5	82	NA	TT	TC	CC	TT	GG
669	894	0	0	1	1	1972	40	11	4	19.8177	2	108	GG	CC	CC	CC	TC	GA
670	1346	0	0	2	1	1981	31	11	0	23.1911	2	153	NA	TT	CC	CC	CC	AA
671	917	0	0	1	1	1987	25	2	0	25.5354	3	131	AA	NA	CC	CC	TC	GA
672	1361	0	0	1	1	1986	26	11	0	25.4017	3	126	AA	CC	CC	AC	TC	GA
673	1236	0	0	1	1	1979	33	11	0	24.6914	2	127	NA	CT	TC	AC	TT	GG
674	1241	0	0	1	1	1975	37	11	0	22.7244	2	99	NA	CC	CC	AC	CC	AA
675	1258	0	0	2	1	1941	71	11	2	23.3355	2	34	AA	CC	CC	CC	CC	AA
676	1261	0	0	1	1	1948	64	11	0	25.2163	3	71	AA	CC	CC	AC	TT	GG
677	1295	0	0	1	1	1986	26	14	0	27.4598	3	126	AA	NA	CC	AA	TT	GG
678	1294	0	0	2	1	1959	53	14	2	30.7958	4	108	AA	CT	CC	CC	TC	GA
679	1166	0	0	2	1	-9	-9	12	0	20.8209	2	NA	AG	TT	CC	CC	TT	GA
680	1320	0	0	1	1	1973	39	11	2	25.3086	3	97	AA	TT	CC	CC	TC	GA
681	1130	0	0	2	1	1989	23	12	0	20.0796	2	131	AA	CC	CC	CC	TC	GA
682	1237	0	0	1	1	1939	73	11	3	21.7776	2	35	NA	CC	CC	AC	TC	GA
683	1255	0	0	1	1	1950	62	11	1	NA	NA	128	AG	CC	CC	CC	TC	GA
684	1253	0	0	1	1	1988	24	11	0	22.1158	2	125	AG	CC	TC	AC	CC	AA
685	1281	0	0	2	1	1965	47	11	2	21.2279	2	102	AG	CC	CC	AA	CC	AA
686	1127	0	0	1	1	1981	31	12	0	26.5432	3	153	GG	TT	CC	AC	TC	GA
688	1304	0	0	2	1	1981	31	11	4	22.8624	2	153	AG	CT	CC	CC	TC	GA
689	1249	0	0	1	1	1950	62	11	2	27.0416	3	128	AG	CT	CC	AC	TC	GA
690	1250	0	0	2	1	1980	32	11	1	19.3337	2	186	NA	CC	CC	AC	CC	AA
691	1259	0	0	1	1	1983	29	11	0	18.1138	1	126	GG	CC	CC	CC	TT	GG
692	1266	0	0	1	1	1965	47	11	4	31.1419	4	102	GG	TT	CC	AC	CC	AA
693	1135	0	0	1	1	1939	73	12	2	30.9917	4	35	AG	NA	CC	AC	TC	GA
694	1293	0	0	2	1	1967	45	14	2	25.0995	3	74	GG	TT	TC	CC	TT	GG
695	1305	0	0	2	1	1965	47	11	4	20.0474	2	102	AG	CT	TT	CC	TT	GG
696	1314	0	0	1	1	1973	39	11	2	28.0763	3	97	AA	TT	CC	AC	TC	GA
697	1238	0	0	2	1	1991	21	11	0	21.4109	2	146	AG	NA	CC	AA	TC	GA
698	1251	0	0	2	1	1974	38	11	0	24.4473	2	113	AA	NA	TC	CC	CC	AA
699	1260	0	0	1	1	1954	58	11	2	30.4709	4	82	NA	TT	TC	AC	TC	GA
700	1283	0	0	1	1	1988	24	11	0	21.0498	2	125	NA	CT	CC	CC	TC	GA
701	1297	0	0	1	1	1938	74	14	3	NA	NA	26	AA	TT	TC	AC	CC	AA
702	1277	0	0	1	1	1991	21	11	0	23.7654	2	146	GG	CT	CC	AA	CC	AA
703	1307	0	0	1	1	1982	30	11	1	23.3067	2	110	GG	TT	TC	CC	TC	GA
704	1163	0	0	1	1	1992	20	12	0	28.9051	3	135	AG	CC	TC	CC	TT	GG
705	1244	0	0	2	1	1979	33	11	2	27.2173	3	127	NA	TT	TT	CC	TC	GA
706	1252	0	0	2	1	1952	60	11	1	23.533	2	92	NA	CC	CC	AA	TC	GA
707	1269	0	0	2	1	1964	48	11	4	27.8852	3	104	NA	CT	CC	CC	CC	AA
708	1291	0	0	1	1	1944	68	14	3	22.3081	2	36	AA	TT	CC	CC	TT	GG
709	1296	0	0	1	1	1973	39	14	2	27.7778	3	97	AG	CC	CC	AA	TC	GA
710	1312	0	0	2	1	1954	58	11	0	44.9219	5	82	AG	CT	CC	AA	TC	GA
711	1309	0	0	1	1	1958	54	11	1	26.9896	3	102	NA	CC	CC	AC	TC	GA
712	1165	0	0	1	1	1952	60	12	0	29.4118	3	92	NA	NA	TC	AC	CC	AA
713	1245	0	0	2	1	1980	32	11	0	26.6728	3	186	AA	NA	TC	CC	CC	AA
714	1257	0	0	2	1	1970	42	11	1	19.5312	2	141	GG	NA	CC	AA	TT	GG
715	1262	0	0	2	1	1988	24	11	0	NA	NA	125	AA	NA	TC	AC	TT	GG
716	1290	0	0	1	1	1973	39	14	7	23.3556	2	97	GG	NA	CC	AA	CC	AA
717	1275	0	0	2	1	1964	48	11	0	20.0288	2	104	AA	NA	CC	AA	TC	GA
718	1308	0	0	1	1	1977	35	11	2	30.5568	4	136	AA	NA	CC	AC	CC	AA
719	1311	0	0	2	1	1970	42	11	2	25.9516	3	141	GG	CC	TC	AC	TC	AA
720	1155	0	0	2	1	1978	34	8	1	22.8329	2	110	AG	TT	CC	CC	TC	GA
721	1231	0	0	1	1	1955	57	11	0	23.1405	2	114	NA	CC	CC	AA	CC	AA
722	1264	0	0	2	1	1950	62	11	3	NA	NA	128	NA	TT	TC	CC	CC	AA
723	1254	0	0	1	1	1979	33	11	0	31.6991	4	127	AG	CT	CC	CC	TC	GA
724	1280	0	0	2	1	1969	43	11	2	23.4375	2	109	NA	CC	CC	AA	TC	GA
725	1284	0	0	1	1	1977	35	1	1	20.4082	2	136	AG	CC	CC	AA	TC	GA
726	1322	0	0	2	1	1988	24	11	1	20.4783	2	125	GG	CT	TC	AC	TT	GG
727	1319	0	0	1	1	1987	25	11	0	24.2215	2	131	GG	CC	TC	AC	CC	AA
728	1333	0	0	1	1	1958	54	11	3	20.984	2	102	AG	CT	TC	CC	CC	AA
729	1136	0	0	2	1	1985	27	12	2	23.6128	2	141	NA	TT	CC	AC	CC	AA
730	1263	0	0	2	1	1980	32	11	3	22.4913	2	186	NA	NA	CC	CC	CC	AA
731	1256	0	0	2	1	1986	26	11	0	28.3266	3	126	AG	NA	CC	CC	CC	AA
732	1287	0	0	2	1	1958	54	14	4	19.6283	2	102	AG	CC	CC	CC	TC	GA
734	1324	0	0	2	1	1958	54	11	3	22.0386	2	102	NA	CC	CC	CC	TC	GA
735	1156	0	0	2	1	1939	73	8	2	21.5045	2	35	GG	CT	TT	CC	TC	GA
736	1326	0	0	1	1	1978	34	11	0	20.4152	2	110	GG	CC	CC	AC	CC	AA
737	1141	0	0	1	1	1945	67	12	2	NA	NA	45	AG	TT	CC	AC	TT	GG
738	1271	0	0	1	1	1986	26	11	0	27.4717	3	126	AA	CT	CC	AC	CC	AA
739	1273	0	0	1	1	1950	62	11	1	31.7739	4	128	NA	CT	CC	AC	TC	GA
740	1286	0	0	2	1	1982	30	14	3	16.5289	1	110	GG	NA	TC	CC	TC	GA
741	1142	0	0	2	1	1979	33	5	2	25.4694	3	127	NA	CC	CC	AA	TC	GA
742	1306	0	0	2	1	1950	62	11	3	21.8724	2	128	AA	TT	CC	CC	CC	AA
743	1300	0	0	2	1	1960	52	11	2	18.4819	1	152	AA	CC	CC	CC	CC	AA
744	1150	0	0	2	1	1959	53	5	3	29.4023	3	108	AA	CT	CC	AC	CC	AA
745	1131	0	0	2	1	1978	34	12	2	21.875	2	110	AA	CT	CC	AC	TC	GA
746	1148	0	0	2	1	1986	26	5	1	26.5731	3	126	AA	TT	CC	AC	TC	GA
747	1139	0	0	1	1	1986	26	12	0	29.531	3	126	AA	TT	CC	CC	CC	AA
748	1143	0	0	2	1	1952	60	5	2	25.8645	3	92	AA	CC	CC	AC	TC	GA
749	1298	0	0	2	1	1985	27	11	2	19.5312	2	141	AA	CT	CC	AA	TC	GA
750	1316	0	0	2	1	1990	22	11	0	26.0375	3	137	AA	NA	CC	CC	TT	GG
751	1157	0	0	1	1	1971	41	8	0	25.8264	3	126	AG	TT	CC	AC	TC	GA
752	1335	0	0	2	1	1961	51	11	2	23.5294	2	128	NA	CC	TC	AC	TT	GG
753	1232	0	0	2	1	1992	20	11	0	20.7031	2	135	NA	TT	CC	AA	CC	AA
754	1265	0	0	1	1	1992	20	11	0	22.2041	2	135	AA	CT	CC	AC	CC	AA
755	1270	0	0	2	1	1958	54	11	2	25.9107	3	102	AG	NA	CC	CC	TC	GA
756	1289	0	0	1	1	1982	30	14	3	23.8751	2	110	AA	NA	TC	AC	TC	GA
758	1317	0	0	2	1	1970	42	11	3	28.9062	3	141	NA	NA	CC	AC	TC	GA
759	1301	0	0	1	1	1988	24	11	0	26.2346	3	125	NA	NA	TC	CC	TC	GA
760	1332	0	0	1	1	1972	40	11	1	21.5349	2	108	AA	CT	CC	CC	TC	GA
761	1248	0	0	1	1	1972	40	11	3	25.3086	3	108	NA	TT	CC	AC	TT	GG
762	1268	0	0	2	1	1986	26	11	0	23.1206	2	126	NA	CC	CC	AA	TC	GA
763	1272	0	0	1	1	1962	50	11	0	24.4898	2	94	AG	CT	CC	AC	TT	GG
764	1292	0	0	2	1	1985	27	14	2	25.2595	3	141	AA	TT	CC	AA	CC	AA
765	1299	0	0	2	1	1978	34	11	2	21.3593	2	110	GG	CT	CC	AC	TC	GA
766	1313	0	0	1	1	1992	20	11	0	19.5312	2	135	NA	NA	CC	AC	CC	AA
767	1310	0	0	2	1	1988	24	11	1	24.677	2	125	GG	CC	CC	AA	TC	GA
768	1160	0	0	2	1	1992	20	12	0	25.9695	3	135	AG	TT	CC	AC	TC	GA
769	1448	0	0	2	1	1982	30	11	0	22.8374	2	110	AA	CT	CC	AA	TC	GA
770	1465	0	0	1	1	1953	59	11	4	23.9249	2	91	AA	NA	CC	AC	TT	GG
771	1486	0	0	2	1	1960	52	11	2	26.4236	3	152	GG	CC	TC	CC	TC	GA
772	1479	0	0	2	1	1969	43	11	1	21.875	2	109	GG	NA	CC	AA	TC	GA
773	1505	0	0	1	1	1979	33	14	0	23.2438	2	127	AA	TT	CC	AC	TT	GG
774	1534	0	0	2	1	-9	-9	11	1	23.7954	2	NA	AG	CC	TC	AC	TC	GA
775	1217	0	0	1	1	1987	25	11	0	28.4082	3	131	GG	CC	TT	CC	CC	AA
776	1538	0	0	2	1	1991	21	11	0	23.1405	2	146	AG	CC	TC	CC	TC	GA
777	1449	0	0	2	1	1976	36	11	0	19.721	2	90	AA	TT	CC	CC	TT	GG
778	1467	0	0	2	1	1979	33	11	2	23.7118	2	127	AG	NA	CC	AA	TC	GA
779	1499	0	0	2	1	1947	65	11	2	NA	NA	61	AA	NA	TC	AC	CC	AA
780	1489	0	0	1	1	1959	53	11	2	31.378	4	108	NA	TT	CC	AC	TT	GG
781	1520	0	0	2	1	1984	28	11	0	23.7954	2	125	NA	CT	TC	CC	TC	GA
783	1524	0	0	1	1	1961	51	11	0	32.6608	4	128	AG	CC	CC	AC	CC	AA
784	1535	0	0	1	1	1985	27	11	0	23.5666	2	141	AG	CT	TC	CC	TT	GG
785	1444	0	0	2	1	1951	61	14	3	NA	NA	124	AA	CT	CC	AC	TC	GA
786	1450	0	0	2	1	1955	57	11	2	22.7732	2	114	GG	CC	CC	CC	TC	GA
787	1498	0	0	2	1	1958	54	11	2	20.4294	2	102	AA	CT	CC	AC	CC	AA
788	1491	0	0	2	1	1953	59	11	1	23.2335	2	91	AA	CT	CC	AC	TC	GA
789	1521	0	0	2	1	1964	48	11	3	23.7954	2	104	AA	CC	CC	AC	TT	GG
790	1548	0	0	1	1	1980	32	11	2	22.0386	2	186	GG	NA	TC	CC	CC	AA
791	1513	0	0	1	1	1952	60	14	3	28.7821	3	92	AG	CT	CC	AC	CC	AA
792	1547	0	0	1	1	1989	23	11	0	24.0317	2	131	GG	NA	CC	AC	CC	AA
793	1452	0	0	1	1	1962	50	11	1	24.5156	2	94	GG	CC	CC	AA	TC	GA
794	1454	0	0	2	1	1982	30	11	1	24.4352	2	110	NA	CC	CC	AC	CC	AA
795	1478	0	0	2	1	1988	24	11	0	22.9854	2	125	GG	NA	TT	CC	CC	AA
796	1483	0	0	1	1	1949	63	11	2	26.5118	3	68	NA	CT	CC	AA	TC	GA
797	1518	0	0	1	1	1980	32	11	0	28.3737	3	186	NA	TT	TC	AC	TT	GG
798	1213	0	0	1	1	1943	69	11	4	26.8745	3	51	AG	TT	CC	AA	CC	AA
799	1201	0	0	1	1	1961	51	11	1	28.4091	3	128	NA	TT	CC	AC	CC	AA
800	1532	0	0	2	1	1986	26	11	3	14.0051	1	126	AG	NA	CC	AA	CC	AA
801	1471	0	0	1	1	1955	57	11	2	25.5102	3	114	NA	TT	TC	AC	TC	GA
802	1208	0	0	2	1	1971	41	14	1	22.68	2	126	NA	NA	CC	CC	TC	GA
803	1216	0	0	2	1	1960	52	11	3	31.7739	4	152	AG	CC	TC	AC	CC	AA
804	1203	0	0	2	1	1969	43	11	4	21.8724	2	109	GG	TT	CC	AA	TC	GA
805	1511	0	0	1	1	1984	28	14	1	27.6817	3	125	GG	CC	TC	AC	TC	GA
806	1531	0	0	1	1	1952	60	11	2	28.7211	3	92	AG	CC	CC	AC	TC	GA
807	1508	0	0	2	1	-9	-9	-9	-9	NA	NA	NA	AA	NA	CC	AA	TT	GG
808	1529	0	0	1	1	1991	21	11	0	29.321	3	146	AG	CT	CC	AA	TC	GA
809	1470	0	0	1	1	1988	24	11	0	25.6173	3	125	NA	NA	CC	CC	TC	GA
810	1220	0	0	2	1	1980	32	11	0	26.5731	3	186	GG	TT	TC	CC	CC	AA
811	1482	0	0	1	1	1969	43	11	2	25.4327	3	109	NA	CC	CC	CC	TC	GA
812	1493	0	0	1	1	1979	33	11	0	23.1481	2	127	NA	NA	TC	AC	TC	GA
813	1509	0	0	2	1	1962	50	14	2	20.5499	2	94	AA	CT	CC	AC	CC	AA
814	1546	0	0	2	1	1947	65	11	1	28.6726	3	61	NA	NA	CC	AC	TC	GA
815	1202	0	0	2	1	1991	21	11	0	21.5139	2	146	AG	CC	CC	AC	TC	GA
816	1559	0	0	1	1	1985	27	11	1	21.8776	2	141	NA	TT	CC	AA	TC	GA
817	1466	0	0	2	1	1992	20	11	0	24.6904	2	135	AG	CT	TC	AC	TC	AA
818	1451	0	0	1	1	1984	28	11	1	18.7175	2	125	GG	NA	TC	CC	TT	GG
819	1494	0	0	1	1	1970	42	11	1	26.1493	3	141	GG	NA	CC	AC	CC	AA
820	1477	0	0	1	1	1956	56	11	2	NA	NA	124	AA	CT	CC	AA	CC	AA
821	1503	0	0	2	1	1990	22	14	0	21.4536	2	137	AG	NA	CC	AC	CC	AA
822	1530	0	0	1	1	1962	50	11	2	24.2123	2	94	NA	CC	CC	AA	TT	GG
823	1523	0	0	1	1	1991	21	11	0	18.1966	1	146	GG	TT	TC	CC	TC	GA
824	1221	0	0	2	1	1970	42	11	2	27.5482	3	141	NA	TT	CC	AC	TC	GA
826	1211	0	0	2	1	1945	67	11	3	26.5643	3	45	GG	NA	CC	AC	TC	GA
827	1490	0	0	2	1	1990	22	11	0	23.03	2	137	AA	NA	CC	AA	CC	AA
828	1496	0	0	2	1	1981	31	11	0	22.8624	2	153	AG	NA	CC	CC	CC	AA
829	1507	0	0	1	1	1944	68	14	3	NA	NA	36	AA	TT	CC	AC	TT	GG
830	1540	0	0	2	1	1959	53	11	2	23.0518	2	108	AG	CC	TC	CC	TT	GA
831	1506	0	0	1	1	1974	38	14	0	47.4561	5	113	AG	CC	CC	AA	TC	GA
832	1572	0	0	1	1	1970	42	11	2	26.2346	3	141	NA	TT	CC	AC	TC	GA
833	1457	0	0	1	1	1982	30	11	1	24.1517	2	110	GG	TT	CC	AC	TC	GA
834	1455	0	0	2	1	1973	39	11	1	30.7394	4	97	AA	NA	CC	AC	CC	AA
835	1484	0	0	2	1	1989	23	11	0	22.3081	2	131	NA	CC	TC	CC	TT	GG
836	1223	0	0	1	1	1986	26	11	0	24.6181	2	126	AG	NA	CC	AC	TC	GA
837	1510	0	0	2	1	1949	63	14	2	41.5225	5	68	AG	TT	CC	CC	CC	AA
838	1539	0	0	2	1	1971	41	11	2	23.5666	2	126	AG	TT	CC	AC	CC	AA
839	1533	0	0	2	1	1961	51	11	3	27.0051	3	128	GG	CT	CC	AC	TT	GG
840	1207	0	0	1	1	1952	60	11	8	26.4721	3	92	AA	CT	CC	AC	TT	GG
841	1469	0	0	1	1	1956	56	11	2	23.2438	2	124	AA	CT	CC	CC	CC	AA
842	1474	0	0	2	1	1943	69	11	2	23.4375	2	51	NA	CT	CC	AC	TT	GG
843	1204	0	0	2	1	1949	63	11	2	36.7902	5	68	AG	CC	CC	AA	TT	GG
844	1517	0	0	1	1	1991	21	11	0	21.6049	2	146	GG	CT	TC	CC	CC	AA
845	1500	0	0	1	1	1971	41	11	2	29.7265	3	126	GG	NA	TC	AC	CC	AA
846	1206	0	0	1	1	1978	34	11	0	22.546	2	110	NA	CC	TC	AC	TT	GG
847	1212	0	0	1	1	1962	50	11	2	23.5294	2	94	AA	CC	CC	AC	CC	AA
848	1568	0	0	2	1	1981	31	11	1	19.721	2	153	AA	CT	CC	AA	CC	GA
849	1453	0	0	1	1	1947	65	11	3	26.5118	3	61	NA	CC	CC	CC	TC	GA
850	1497	0	0	2	1	1960	52	11	2	23.4375	2	152	GG	TT	CC	AC	TC	GA
851	1485	0	0	2	1	1955	57	11	2	27.5482	3	114	NA	CT	CC	AC	CC	GA
852	1514	0	0	2	1	1988	24	11	0	21.4536	2	125	NA	TT	TC	AC	TT	GG
853	1515	0	0	2	1	1961	51	11	2	28.0404	3	128	NA	CC	CC	AA	TC	GG
854	1215	0	0	2	1	1975	37	11	1	21.9713	2	99	AA	NA	CC	CC	CC	AA
855	1544	0	0	2	1	1991	21	11	1	24.1672	2	146	GG	CT	TT	CC	CC	AA
856	1224	0	0	1	1	1964	48	11	2	NA	NA	104	AG	TT	CC	AC	TT	GG
857	1456	0	0	2	1	1960	52	11	2	29.7778	3	152	GG	NA	TC	AC	CC	AA
858	1488	0	0	1	1	1980	32	11	0	26.8633	3	186	AA	NA	CC	CC	TC	GA
859	1475	0	0	1	1	1992	20	11	0	24.9135	2	135	NA	CC	CC	AA	CC	AA
860	1516	0	0	2	1	1960	52	11	3	23.5078	2	152	AA	NA	TC	CC	TC	GA
861	1522	0	0	2	1	1946	66	11	3	42.4611	5	68	AG	CT	CC	AC	CC	AA
862	1541	0	0	1	1	1985	27	11	0	28.0497	3	141	AA	TT	CC	CC	TC	GA
864	1218	0	0	1	1	1967	45	11	2	29.5858	3	74	GG	NA	CC	AC	TC	GA
865	938	0	0	2	1	1979	33	2	1	21.4844	2	127	AG	CC	CC	CC	TC	GA
866	1154	0	0	2	1	1988	24	8	0	20.7612	2	125	NA	TT	CC	AC	CC	AA
867	959	0	0	1	1	1977	35	2	1	25.0593	3	136	GG	TT	TC	CC	TC	GA
868	962	0	0	2	1	1986	26	2	0	22.9591	2	126	NA	TT	CC	AC	CC	AA
869	997	0	0	1	1	1951	61	12	1	31.7418	4	124	AA	CC	CC	AC	CC	AA
870	989	0	0	1	1	1988	24	12	0	19.7531	2	125	GG	NA	TC	CC	CC	AA
871	1008	0	0	1	1	1965	47	12	2	24.6914	2	102	NA	TT	CC	AA	CC	AA
872	1011	0	0	2	1	1962	50	12	2	24.3865	2	94	AA	CC	TC	AC	CC	AA
873	936	0	0	1	1	1956	56	2	2	29.4029	3	124	GG	TT	TC	AC	TC	GA
874	926	0	0	2	1	1989	23	2	1	18.9619	2	131	AA	TT	CC	AA	TC	GA
875	968	0	0	2	1	1988	24	5	0	19.6506	2	125	AA	NA	TT	CC	TT	GG
876	950	0	0	2	1	1985	27	2	0	21.1553	2	141	AG	NA	CC	AC	TC	GA
877	983	0	0	1	1	1981	31	12	3	25.2493	3	153	AG	CT	CC	AC	CC	AA
878	987	0	0	2	1	1968	44	12	2	NA	NA	93	GG	NA	CC	AC	TC	GA
879	1197	0	0	2	1	1974	38	11	2	20.4491	2	113	NA	NA	CC	AA	TC	GA
880	1012	0	0	2	1	1959	53	12	1	29.2969	3	108	GG	CC	CC	AC	CC	AA
881	944	0	0	2	1	1983	29	11	2	23.4236	2	126	AA	NA	TC	AC	CC	AA
882	933	0	0	2	1	1958	54	2	2	25.7117	3	102	AA	CT	CC	AC	TC	GA
883	966	0	0	1	1	1958	54	2	2	26.1962	3	102	AA	TT	TC	CC	TC	GA
884	952	0	0	2	1	1947	65	2	2	28.5156	3	61	GG	NA	CC	CC	TC	GA
885	980	0	0	2	1	1976	36	12	2	23.4375	2	90	AA	CT	TC	AC	CC	AA
886	976	0	0	2	1	1960	52	8	3	22.0741	2	152	AA	TT	CC	AC	TC	GA
887	1010	0	0	2	1	1979	33	12	2	20.4491	2	127	NA	CC	CC	CC	TC	GA
888	1015	0	0	1	1	1942	70	12	2	24.1633	2	30	AG	TT	CC	AA	TC	GA
889	1151	0	0	1	1	1981	31	5	0	27.7778	3	153	AG	CT	CC	AC	TC	GA
890	942	0	0	1	1	1964	48	2	3	32.0988	4	104	GG	TT	CC	AC	TC	GA
891	964	0	0	2	1	1943	69	2	2	21.4536	2	51	GG	TT	CC	CC	TC	GA
892	1190	0	0	2	1	1988	24	12	0	20.1951	2	125	NA	CC	CC	AC	TT	GG
893	981	0	0	2	1	1970	42	12	2	27.6888	3	141	AG	TT	CC	AC	TC	GA
894	978	0	0	1	1	1963	49	8	4	23.5294	2	90	GG	NA	CC	AC	TT	GG
895	1023	0	0	2	1	1973	39	12	1	24.6548	2	97	NA	CT	CC	AA	TC	GA
896	1013	0	0	2	1	1945	67	12	0	26.1719	3	45	AA	CT	CC	AC	TC	GA
897	1167	0	0	2	1	1980	32	12	2	25.2826	3	186	NA	TT	CC	AA	TC	GA
898	947	0	0	1	1	1985	27	11	0	20.0474	2	141	AG	NA	CC	AC	CC	AA
899	967	0	0	1	1	1961	51	2	0	32.788	4	128	GG	CC	TC	CC	TC	GA
900	955	0	0	1	1	1954	58	2	2	24.2123	2	82	AA	CC	TC	AC	TC	GA
901	984	0	0	1	1	1972	40	12	2	23.6713	2	108	NA	TT	CC	AA	CC	AA
902	975	0	0	2	1	1966	46	8	3	32.0461	4	96	NA	CC	CC	AA	TC	GA
903	1189	0	0	1	1	1948	64	12	2	30.9917	4	71	AA	TT	CC	CC	TT	GG
904	1001	0	0	1	1	1975	37	12	2	28.4055	3	99	GG	NA	CC	AC	CC	AA
905	930	0	0	1	1	1974	38	2	2	26.8519	3	113	AG	TT	CC	AC	TT	GG
906	943	0	0	1	1	1955	57	2	3	29.6296	3	114	GG	CC	CC	AC	TT	GG
907	951	0	0	2	1	1968	44	2	2	25.3515	3	93	AA	TT	TC	CC	TC	GA
908	970	0	0	2	1	1959	53	5	4	21.6311	2	108	AG	NA	TC	CC	TC	GA
909	982	0	0	2	1	1948	64	12	2	32.112	4	71	AA	CC	CC	AA	CC	AA
910	992	0	0	2	1	1972	40	12	0	18.5568	2	108	AG	TT	CC	CC	TC	GA
911	1181	0	0	1	1	1992	20	12	0	22.0932	2	135	AG	CT	CC	AC	TT	GG
912	1036	0	0	2	1	1958	54	12	3	28.3447	3	102	AA	NA	TC	AC	CC	AA
913	949	0	0	1	1	1957	55	11	3	35.4308	5	98	AA	NA	TC	CC	CC	AA
914	932	0	0	2	1	1988	24	2	0	22.6409	2	125	NA	NA	TC	CC	CC	AA
915	974	0	0	2	1	1990	22	8	0	14.6924	1	137	NA	CC	CC	AA	TC	GA
916	990	0	0	1	1	1962	50	12	2	20.3383	2	94	GG	CT	CC	AA	TC	GA
917	985	0	0	1	1	1946	66	12	2	26.0262	3	68	GG	CC	TT	CC	CC	AA
918	1004	0	0	2	1	1992	20	12	0	21.7181	2	135	GG	CT	CC	AA	TC	GA
919	1018	0	0	2	1	1960	52	5	2	29.2969	3	152	AG	CC	TC	AC	CC	AA
920	1025	0	0	1	1	1981	31	12	0	26.7299	3	153	NA	NA	CC	AA	CC	AA
921	939	0	0	2	1	1974	38	2	2	24.3865	2	113	AA	CT	TC	AC	CC	AA
922	1192	0	0	2	1	1956	56	12	1	25.711	3	124	AG	TT	CC	AA	CC	AA
923	1175	0	0	1	1	1980	32	8	0	28.306	3	186	GG	CC	TC	AC	TC	GA
924	998	0	0	2	1	1992	20	12	0	23.3887	2	135	AG	NA	CC	AC	CC	AA
925	1188	0	0	1	1	1969	43	12	1	23.6614	2	109	NA	CC	TC	AC	CC	AA
926	1177	0	0	1	1	1958	54	-9	0	20.9024	2	102	GG	NA	CC	AA	TC	GA
927	1019	0	0	1	1	1974	38	5	1	32.8306	4	113	NA	CC	CC	AC	TC	GA
928	1042	0	0	2	1	1958	54	12	5	22.6562	2	102	AG	TT	TC	AC	CC	AA
929	1174	0	0	2	1	1951	61	12	0	22.231	2	124	GG	CT	CC	AC	TT	GG
930	1196	0	0	2	1	1971	41	11	0	20.0773	2	126	AG	TT	CC	CC	TC	GA
931	969	0	0	2	1	1960	52	5	1	37.223	5	152	AA	NA	CC	AC	TC	GA
932	995	0	0	1	1	1992	20	12	0	30.8642	4	135	AG	CC	CC	AC	CC	AA
933	977	0	0	1	1	1990	22	8	0	17.3589	1	137	AA	TT	CC	AA	TC	GA
934	1178	0	0	2	1	1991	21	12	0	21.9363	2	146	AG	CT	CC	AC	TC	GA
935	1194	0	0	1	1	1963	49	12	1	23.6203	2	90	GG	CC	TC	CC	TC	GA
936	1038	0	0	1	1	1968	44	12	2	22.5827	2	93	AG	CT	TC	AC	TC	GA
937	929	0	0	1	1	1992	20	2	0	18.937	2	135	AA	TT	CC	AC	TC	GA
938	971	0	0	1	1	1981	31	5	2	25.9516	3	153	AA	TT	CC	AC	TC	GA
939	953	0	0	1	1	1990	22	2	0	20.0474	2	137	AG	NA	CC	AA	TC	GA
940	993	0	0	2	1	1969	43	12	3	20.5128	2	109	AG	TT	TC	AC	TT	GG
941	994	0	0	2	1	1959	53	13	2	22.3081	2	108	NA	NA	CC	CC	CC	AA
942	1002	0	0	1	1	1974	38	12	2	30.3461	4	113	AA	NA	CC	AC	TC	GA
943	1020	0	0	1	1	1971	41	5	1	27.1416	3	126	AG	CC	CC	CC	TT	GG
944	1195	0	0	1	1	1936	76	12	3	31.25	4	31	NA	NA	TC	CC	TC	GA
945	927	0	0	2	1	1970	42	2	3	23.6713	2	141	NA	TT	CC	AC	CC	AA
946	954	0	0	1	1	1962	50	2	2	30.8642	4	94	NA	TT	CC	AC	TC	GA
947	958	0	0	2	1	1952	60	2	4	25.9695	3	92	GG	CT	CC	AA	CC	AA
948	996	0	0	1	1	1965	47	12	2	27.1605	3	102	AA	TT	CC	AC	TT	GG
949	1182	0	0	1	1	1968	44	12	3	31.378	4	93	AG	CT	CC	AC	TC	GA
950	1003	0	0	1	1	1951	61	12	4	31.2213	4	124	AG	TT	CC	AC	TC	GA
951	1000	0	0	2	1	1946	66	12	2	32.0073	4	68	AG	TT	TC	CC	TC	GA
952	1045	0	0	1	1	1946	66	12	1	NA	NA	68	NA	NA	CC	AA	TC	GA
953	1170	0	0	1	1	1968	44	12	0	28.4055	3	93	AG	CT	CC	AC	TT	GG
955	1184	0	0	2	1	1985	27	12	0	18.4911	1	141	AG	CT	TC	CC	TC	GA
956	999	0	0	2	1	1968	44	12	2	25.3906	3	93	AG	CC	CC	AA	TC	GA
957	1198	0	0	1	1	1987	25	11	0	25.0298	3	131	AA	CT	CC	AC	CC	AA
958	1009	0	0	1	1	1939	73	12	2	23.3887	2	35	GG	CT	CC	AC	TT	GG
959	1176	0	0	1	1	1962	50	12	3	23.4568	2	94	AA	CC	TC	CC	TT	GG
960	1183	0	0	1	1	1937	75	-9	3	26.3465	3	38	AG	NA	CC	AC	TC	GA
961	1558	0	0	2	1	1952	60	11	4	29.6875	3	92	GG	CT	CC	AA	TC	GA
962	1565	0	0	1	1	1990	22	11	0	20.7612	2	137	GG	CT	CC	AA	TC	GA
963	1596	0	0	1	1	1970	42	11	0	27.6817	3	141	GG	NA	TC	AC	TT	GG
964	1592	0	0	2	1	1991	21	11	0	29.2969	3	146	GG	NA	TC	CC	TC	GA
965	1601	0	0	1	1	1991	21	11	0	24.6914	2	146	AG	CC	CC	AC	TT	GG
966	1617	0	0	2	1	1980	32	14	0	22.7732	2	186	AA	CC	TC	CC	TT	GG
967	1632	0	0	1	1	1974	38	11	2	26.4236	3	113	NA	CT	CC	AC	TT	GG
968	1673	0	0	2	1	1941	71	11	3	24.974	2	34	NA	NA	CC	AC	TC	GA
969	1569	0	0	2	1	1970	42	11	1	17.5064	1	141	AG	TT	CC	AC	CC	AA
970	1566	0	0	1	1	1978	34	11	2	32.5085	4	110	AA	NA	CC	CC	CC	AA
971	5627	0	0	1	1	1989	23	9	0	21.9713	2	131	AA	CT	CC	AC	CC	AA
972	5648	0	0	2	1	1991	21	6	0	19.3698	2	146	GG	TT	CC	AC	TC	GA
973	1605	0	0	2	1	1966	46	11	3	25.4028	3	96	AA	NA	TC	AC	TC	GA
974	1629	0	0	2	1	1973	39	11	2	24.974	2	97	AA	CC	CC	AA	TC	GA
975	1639	0	0	1	1	1956	56	11	1	26.3465	3	124	GG	CT	CC	CC	CC	AA
976	1674	0	0	1	1	1975	37	11	1	38.7812	5	99	GG	CT	CC	AA	TC	GA
977	1553	0	0	1	1	1971	41	11	1	26.2966	3	126	AG	CC	CC	AA	TT	GG
978	1562	0	0	2	1	1987	25	11	0	18.2857	1	131	NA	CC	CC	AA	CC	AA
979	1593	0	0	2	1	1969	43	11	2	23.5294	2	109	GG	NA	CC	AA	TC	GA
980	1609	0	0	1	1	1957	55	11	2	25.763	3	98	NA	CT	TC	AC	CC	AA
981	1606	0	0	1	1	1964	48	11	3	25.8264	3	104	NA	CT	TC	AC	TC	GA
982	1628	0	0	2	1	1971	41	11	2	26.7698	3	126	AA	NA	CC	AC	TC	GA
983	1645	0	0	1	1	1956	56	11	1	23.2438	2	124	AA	NA	CC	AC	TT	GG
984	1657	0	0	1	1	1958	54	11	3	20.9573	2	102	NA	TT	CC	AC	TC	GA
985	1551	0	0	2	1	1960	52	11	3	29.0533	3	152	GG	TT	CC	AA	TC	GA
986	1598	0	0	2	1	1991	21	11	0	21.1389	2	146	NA	TT	CC	CC	TC	GA
987	1589	0	0	1	1	1984	28	11	0	22.7583	2	125	AA	CT	CC	AC	TC	GA
988	1616	0	0	2	1	1975	37	14	2	22.2137	2	99	AA	CT	CC	CC	CC	AA
989	1623	0	0	2	1	1967	45	14	2	23.1247	2	74	NA	CT	CC	CC	TC	GA
991	1641	0	0	2	1	1972	40	11	2	31.8878	4	108	GG	NA	CC	AA	TC	GA
992	1651	0	0	1	1	1936	76	11	2	23.9395	2	31	GG	TT	TT	CC	CC	AA
993	1550	0	0	2	1	1984	28	11	2	19.9219	2	125	GG	NA	CC	AC	TT	GG
994	1584	0	0	1	1	1983	29	11	0	28.3108	3	126	AG	CC	TC	AC	TC	GA
995	1580	0	0	2	1	1985	27	11	0	23.4375	2	141	NA	NA	CC	AA	CC	AA
996	1603	0	0	1	1	1956	56	11	2	26.1224	3	124	GG	NA	CC	AC	TC	GA
997	1618	0	0	2	1	1947	65	14	2	NA	NA	61	NA	CC	TC	AC	TT	GG
998	1634	0	0	2	1	1983	29	11	2	23.4375	2	126	AA	CT	CC	AC	TC	GA
1000	1655	0	0	1	1	1992	20	11	0	23.3747	2	135	AA	CC	TC	CC	TT	GG
1001	5615	0	0	2	1	1952	60	9	3	24.2424	2	92	AG	NA	TC	CC	TC	GA
1002	1594	0	0	2	1	1939	73	11	1	41.3223	5	35	GG	CT	CC	AC	TC	GA
1004	1608	0	0	2	1	1958	54	11	2	26.0262	3	102	AG	CT	CC	AA	TC	GA
1005	1602	0	0	1	1	1973	39	11	1	27.4693	3	97	AG	NA	CC	AA	CC	AA
1006	1644	0	0	1	1	1972	40	11	2	24.8356	2	108	AA	CT	CC	CC	CC	AA
1007	1636	0	0	2	1	1935	77	11	6	NA	NA	32	NA	CT	CC	AA	TC	GA
1008	1660	0	0	2	1	1952	60	11	1	28.7197	3	92	GG	CT	TC	CC	TT	GG
1009	1567	0	0	1	1	1958	54	11	3	34.2857	4	102	GG	TT	CC	AC	TT	GG
1010	1599	0	0	2	1	1975	37	11	0	24.093	2	99	GG	NA	CC	AC	TC	GA
1011	1585	0	0	1	1	1945	67	11	0	26.1224	3	45	GG	NA	CC	AC	TC	GA
1012	5632	0	0	2	1	1949	63	9	3	26.0375	3	68	AG	CT	CC	AC	TC	GA
1013	1619	0	0	1	1	1992	20	14	0	21.4476	2	135	AG	CT	CC	AA	CC	AA
1014	1643	0	0	2	1	1949	63	11	1	24.8016	2	68	AG	CT	CC	AA	TC	GA
1015	1635	0	0	2	1	1961	51	11	4	27.8852	3	128	AA	CT	CC	AC	TC	GA
1016	1672	0	0	2	1	1960	52	11	1	29.7458	3	152	GG	TT	CC	AC	TT	GG
1017	1563	0	0	2	1	1965	47	11	1	31.2213	4	102	AA	CC	TC	AC	TC	GA
1018	1582	0	0	2	1	1949	63	11	1	29.7608	3	68	AA	CT	TC	AC	TC	GA
1019	1583	0	0	2	1	1947	65	11	1	32.0513	4	61	AA	TT	CC	CC	TC	GA
1020	1622	0	0	2	1	1985	27	14	0	18.424	1	141	GG	TT	CC	AA	TC	GA
1021	5640	0	0	1	1	1972	40	6	2	31.8844	4	108	AA	TT	TC	CC	CC	AA
1022	5636	0	0	2	1	1991	21	6	0	21.0077	2	146	NA	CC	TC	CC	CC	AA
1023	5625	0	0	2	1	1959	53	9	3	26.3656	3	108	AG	CC	TT	CC	TC	GA
1024	1650	0	0	1	1	1970	42	11	2	29.4832	3	141	AG	TT	TC	AC	TC	GA
1025	5602	0	0	2	1	1953	59	9	2	27.968	3	91	AA	NA	TC	CC	TC	GA
1026	1578	0	0	1	1	1968	44	11	2	25.1808	3	93	AG	NA	TC	AC	TC	GA
1027	1595	0	0	1	1	1977	35	11	0	23.1206	2	136	GG	NA	CC	AC	TT	GG
1029	1624	0	0	2	1	1958	54	14	2	27.6888	3	102	AG	NA	CC	AC	TC	GA
1030	1647	0	0	2	1	1979	33	11	2	25.2826	3	127	AA	CT	CC	AA	TC	GA
1031	1633	0	0	1	1	1949	63	11	1	36.3322	5	68	GG	CC	TC	AC	CC	AA
1032	1656	0	0	1	1	1965	47	11	3	21.4844	2	102	GG	TT	CC	CC	TC	GA
1033	1574	0	0	2	1	1982	30	11	2	26.0262	3	110	GG	CC	CC	AA	CC	AA
1034	1581	0	0	2	1	1963	49	11	5	29.7442	3	90	NA	CC	TC	AC	CC	AA
1035	1587	0	0	2	1	1980	32	11	1	22.7615	2	186	NA	CT	TT	CC	CC	AA
1036	1607	0	0	2	1	1977	35	11	1	20.7157	2	136	GG	TT	CC	AA	CC	AA
1037	1600	0	0	2	1	1946	66	11	2	33.0295	4	68	AG	CC	TC	CC	CC	AA
1038	1649	0	0	1	1	1983	29	11	1	29.8606	3	126	GG	CT	TC	CC	CC	AA
1039	1630	0	0	2	1	1950	62	11	4	32.872	4	128	AG	TT	CC	AC	TC	GA
1040	5647	0	0	1	1	1955	57	6	0	24.2215	2	114	AA	CT	TC	AC	TT	GG
1041	5613	0	0	1	1	1977	35	9	0	24.2587	2	136	GG	CC	CC	CC	TT	GG
1043	1591	0	0	1	1	1954	58	11	1	25.9259	3	82	NA	CT	CC	CC	TC	GA
1044	5637	0	0	2	1	1966	46	6	0	29.0006	3	96	AG	CT	TC	AC	CC	AA
1045	1620	0	0	1	1	1967	45	14	1	26.449	3	74	AG	NA	CC	AC	TC	GA
1046	1626	0	0	1	1	1972	40	14	2	34.718	4	108	AG	TT	TT	CC	TC	GA
1047	1625	0	0	2	1	1936	76	14	2	NA	NA	31	NA	TT	TT	CC	TC	GA
1048	1664	0	0	2	1	1991	21	11	1	25.9695	3	146	AG	CT	CC	AA	TT	GG
1049	5633	0	0	2	1	1950	62	9	2	29.7211	3	128	AG	NA	CC	AC	CC	AA
1050	1597	0	0	1	1	1946	66	11	2	32.9287	4	68	NA	CC	CC	AA	TC	GA
1051	1577	0	0	1	1	1981	31	11	0	31.5617	4	153	NA	CT	CC	AC	TC	GA
1052	1612	0	0	1	1	1979	33	11	0	22.0932	2	127	NA	TT	CC	AC	TC	GA
1053	1604	0	0	2	1	1980	32	11	0	22.6562	2	186	NA	NA	TC	AC	CC	AA
1054	5631	0	0	2	1	1976	36	9	0	23.3067	2	90	GG	CT	CC	CC	CC	AA
1055	1652	0	0	2	1	1962	50	11	1	30.8642	4	94	GG	TT	TT	CC	TC	GA
1056	5638	0	0	2	1	1947	65	6	2	NA	NA	61	NA	CC	CC	CC	TT	GG
1057	5630	0	0	2	1	1987	25	9	1	26.0262	3	131	GG	TT	TT	CC	TC	GA
1058	1795	0	0	1	1	1958	54	12	2	22.5981	2	102	GG	CC	CC	CC	TT	GG
1059	1799	0	0	1	1	1987	25	12	0	24.8971	2	131	NA	CC	TC	CC	CC	AA
1060	1816	0	0	2	1	1943	69	12	3	NA	NA	51	AG	CT	CC	AC	TC	GA
1061	5669	0	0	2	1	1951	61	6	2	31.2213	4	124	NA	TT	CC	CC	TC	GA
1062	1847	0	0	1	1	1977	35	12	4	22.8571	2	136	GG	CT	CC	CC	TC	GA
1063	1846	0	0	2	1	1953	59	12	2	29.0318	3	91	GG	NA	CC	AA	CC	AA
1064	1875	0	0	2	1	1975	37	12	1	23.7332	2	99	NA	CC	CC	AC	CC	AA
1065	1770	0	0	1	1	1966	46	12	3	22.4996	2	96	AA	CC	TC	CC	TC	GA
1066	1782	0	0	1	1	1961	51	12	3	NA	NA	128	GG	CT	CC	AC	TC	GA
1067	1797	0	0	2	1	1954	58	12	2	25.1486	3	82	AA	CT	TC	AC	TC	GA
1068	1801	0	0	1	1	1950	62	12	2	28.4082	3	128	GG	NA	CC	CC	TT	GG
1069	1800	0	0	1	1	1977	35	12	1	26.5432	3	136	AG	TT	TC	AC	TC	GA
1070	1849	0	0	1	1	1944	68	12	2	20.2449	2	36	GG	CT	CC	AA	CC	AA
1071	1838	0	0	2	1	1991	21	12	1	18.902	2	146	GG	NA	CC	AC	TC	GA
1072	1891	0	0	1	1	1948	64	12	2	31.8339	4	71	GG	NA	CC	AC	TC	GA
1073	1779	0	0	2	1	1962	50	12	7	36.0648	5	94	AG	NA	CC	AA	TC	GA
1074	1785	0	0	2	1	1956	56	12	4	27.3399	3	124	NA	CC	CC	CC	TT	GG
1075	1818	0	0	1	1	1962	50	12	0	25.9516	3	94	AG	CC	CC	AC	TC	AA
1076	1806	0	0	1	1	1954	58	12	2	26.3656	3	82	NA	TT	CC	AC	TC	GA
1077	5651	0	0	1	1	1991	21	6	0	20.0617	2	146	AG	NA	CC	AC	TC	GA
1078	1848	0	0	1	1	1971	41	12	3	22.2041	2	126	AG	NA	TT	CC	CC	AA
1079	1834	0	0	2	1	1936	76	12	2	NA	NA	31	AA	NA	TT	CC	TC	GA
1080	1887	0	0	2	1	1967	45	12	7	39.0625	5	74	GG	CC	CC	CC	CC	AA
1081	1776	0	0	1	1	1979	33	12	2	28.5968	3	127	AA	NA	TT	CC	TT	GG
1082	1790	0	0	2	1	1983	29	12	1	23.3377	2	126	GG	CT	CC	AC	TC	GA
1083	1802	0	0	2	1	1972	40	12	2	24.1672	2	108	GG	TT	CC	CC	TT	GG
1084	1808	0	0	2	1	1991	21	12	3	NA	NA	146	NA	CT	TC	CC	TC	GA
1085	1825	0	0	1	1	1957	55	12	0	30.4218	4	98	AG	NA	CC	AC	TC	GA
1086	1833	0	0	2	1	1966	46	12	0	33.2031	4	96	AA	TT	TC	AC	TC	GA
1087	5663	0	0	1	1	1990	22	6	0	21.22	2	137	NA	TT	CC	AC	CC	AA
1088	5672	0	0	2	1	1989	23	9	0	NA	NA	131	GG	CC	TT	CC	TC	GA
1089	1791	0	0	2	1	1954	58	12	2	23.8281	2	82	GG	TT	TC	CC	TC	GA
1090	1796	0	0	2	1	1990	22	12	0	25.7117	3	137	GG	CT	CC	AC	TC	GA
1091	1822	0	0	2	1	1953	59	12	0	20.0288	2	91	AA	NA	CC	AC	TC	GA
1092	1820	0	0	2	1	1982	30	12	2	19.1406	2	110	NA	TT	TC	AC	CC	AA
1093	5662	0	0	2	1	1943	69	6	2	29.4118	3	51	AA	CC	TC	AC	CC	AA
1094	1836	0	0	1	1	1973	39	12	5	19.9445	2	97	GG	CC	CC	AC	TC	GA
1095	1881	0	0	2	1	1961	51	12	2	32.4062	4	128	NA	CC	TT	CC	TC	GA
1096	1886	0	0	2	1	1982	30	12	2	32.8731	4	110	AA	CT	TC	AC	TC	GA
1097	1775	0	0	1	1	1990	22	12	0	25.6055	3	137	AA	TT	TC	CC	TC	GA
1098	1788	0	0	1	1	1977	35	12	0	22.5309	2	136	AA	CT	CC	AC	TC	GA
1099	1811	0	0	1	1	1990	22	12	0	18.4013	1	137	NA	NA	CC	AA	TC	GA
1100	1803	0	0	2	1	1966	46	12	2	21.3039	2	96	GG	TT	TC	CC	CC	AA
1101	1826	0	0	2	1	1992	20	12	1	24.2188	2	135	AA	CT	CC	AC	CC	AA
1102	1840	0	0	2	1	1940	72	12	5	NA	NA	39	AG	CT	TC	CC	CC	AA
1103	1876	0	0	2	1	1943	69	12	1	22.0317	2	51	AA	CC	TC	AC	TC	GA
1104	1878	0	0	1	1	1969	43	12	2	20.5151	2	109	GG	CC	TC	AC	TC	GA
1105	1781	0	0	1	1	1971	41	12	0	25.8166	3	126	AA	CC	CC	AA	CC	AA
1106	1794	0	0	1	1	1968	44	12	2	27.4587	3	93	AG	CC	CC	AC	TT	GG
1107	1815	0	0	2	1	1961	51	12	2	20.6612	2	128	AA	NA	TC	CC	TC	GA
1108	5667	0	0	1	1	1963	49	6	2	25.0593	3	90	NA	CT	CC	AA	TT	GG
1109	1828	0	0	2	1	1947	65	12	2	22.3081	2	61	GG	CT	TC	CC	TT	GG
1110	1839	0	0	2	1	1976	36	12	2	20.202	2	90	AA	CT	CC	AC	CC	AA
1111	1890	0	0	1	1	1962	50	12	0	24.8016	2	94	AG	CT	CC	AC	TC	GA
1112	1893	0	0	2	1	1978	34	12	0	23.1473	2	110	NA	TT	CC	CC	CC	AA
1113	1784	0	0	2	1	1984	28	12	1	32.8306	4	125	AA	NA	TT	CC	TT	GG
1114	1789	0	0	1	1	1955	57	12	2	NA	NA	114	NA	CC	TC	CC	CC	AA
1115	1821	0	0	2	1	1973	39	12	0	32.872	4	97	NA	NA	CC	CC	CC	AA
1116	5657	0	0	1	1	1980	32	6	1	21.9671	2	186	AA	NA	CC	CC	TC	GA
1117	1841	0	0	2	1	1950	62	12	3	30.2222	4	128	NA	CC	CC	CC	TC	GA
1118	1835	0	0	1	1	1991	21	12	0	24.9307	2	146	AA	CT	TC	AC	CC	AA
1119	1880	0	0	2	1	1990	22	12	0	27.4756	3	137	AG	CC	CC	AC	TC	GA
1120	1898	0	0	2	1	1989	23	12	0	24.9108	2	131	GG	CT	CC	AC	CC	AA
1121	1778	0	0	2	1	1981	31	12	1	23.1247	2	153	GG	CC	CC	AC	TT	GG
1122	5634	0	0	1	1	1966	46	9	2	28.3737	3	96	GG	TT	CC	AC	CC	AA
1123	1823	0	0	1	1	1988	24	12	0	22.2222	2	125	NA	TT	CC	CC	TC	GA
1124	1810	0	0	2	1	1951	61	12	2	26.8923	3	124	AG	CT	CC	CC	TC	GA
1125	1842	0	0	1	1	1959	53	12	0	19.3698	2	108	GG	CC	TT	CC	CC	AA
1126	1845	0	0	2	1	1965	47	12	4	22.3214	2	102	GG	CC	CC	AA	TC	GA
1127	1888	0	0	2	1	-9	-9	12	2	27.0993	3	NA	AG	TT	CC	AA	TC	GA
1128	1896	0	0	1	1	1969	43	12	2	29.4078	3	109	AA	CC	CC	AC	TC	GA
1129	1793	0	0	1	1	1977	35	12	2	27.143	3	136	AG	TT	TC	CC	TC	GA
1130	1783	0	0	1	1	1956	56	12	4	25.9516	3	124	GG	TT	TC	CC	TC	GA
1131	1819	0	0	1	1	1950	62	12	0	36.3322	5	128	AA	TT	CC	AA	TC	GA
1132	1805	0	0	1	1	1987	25	12	0	26.8122	3	131	GG	NA	TT	CC	CC	AA
1133	5656	0	0	2	1	1949	63	6	3	25.711	3	68	AA	CC	CC	AA	CC	AA
1134	1837	0	0	1	1	1936	76	12	2	NA	NA	31	GG	CC	CC	CC	CC	AA
1135	1883	0	0	1	1	1975	37	12	2	20.5714	2	99	NA	CT	CC	AC	TC	GA
1136	1899	0	0	2	1	1971	41	12	1	31.2213	4	126	NA	CC	TC	AC	TT	GG
1137	5645	0	0	1	1	1985	27	6	0	26.2966	3	141	AA	NA	CC	AA	TC	GA
1138	1792	0	0	2	1	1938	74	12	4	31.8878	4	26	NA	CT	CC	AA	CC	AA
1139	1824	0	0	1	1	1977	35	12	2	25.6612	3	136	NA	NA	CC	AA	TC	GA
1140	1809	0	0	2	1	1979	33	12	0	33.0904	4	127	AA	CC	CC	AA	TT	GG
1141	1831	0	0	1	1	1951	61	12	2	29.7458	3	124	GG	CC	CC	CC	CC	AA
1142	1832	0	0	2	1	1975	37	12	5	35.3796	5	99	AG	CC	TC	CC	CC	AA
1143	1882	0	0	2	1	1958	54	12	0	24.4561	2	102	NA	TT	TC	CC	CC	AA
1144	1895	0	0	1	1	1986	26	12	0	26.0146	3	126	AG	NA	TC	AC	CC	AA
1145	1777	0	0	1	1	1950	62	12	3	27.7323	3	128	GG	CT	TC	CC	TT	GG
1146	1798	0	0	2	1	1956	56	12	1	25.1039	3	124	NA	CC	CC	AC	TC	GA
1147	5652	0	0	1	1	1964	48	6	0	25.963	3	104	AG	TT	CC	AA	TT	GG
1148	1814	0	0	2	1	1971	41	12	2	26.3329	3	126	GG	CT	TC	AC	TT	GA
1149	1829	0	0	1	1	1987	25	12	0	20.8876	2	131	AG	CT	TC	CC	CC	AA
1150	1843	0	0	1	1	1959	53	12	4	19.3698	2	108	AA	TT	CC	AC	TC	GA
1151	1884	0	0	1	1	1979	33	12	1	24.811	2	127	AA	TT	CC	AC	TT	GG
1153	5853	0	0	2	1	1972	40	9	3	32.8473	4	108	GG	NA	TC	AC	TC	GA
1154	1407	0	0	2	1	1974	38	11	2	17.6309	1	113	AG	NA	CC	CC	CC	GA
1155	1405	0	0	1	1	1959	53	11	2	24.1517	2	108	AA	CT	CC	AC	TT	GG
1156	5794	0	0	2	1	1936	76	6	2	27.0552	3	31	AG	CC	TC	AC	TC	GA
1157	5780	0	0	2	1	1990	22	6	0	18.3655	1	137	AA	CT	TC	AC	TT	GG
1158	5822	0	0	2	1	1974	38	9	3	NA	NA	113	NA	NA	CC	AA	CC	AA
1159	1447	0	0	1	1	1953	59	14	3	28.4055	3	91	AG	NA	CC	AA	TC	GA
1160	5831	0	0	1	1	1984	28	9	0	28.3554	3	125	AG	TT	CC	AA	TC	GA
1161	1420	0	0	2	1	1955	57	11	2	24.093	2	114	AA	TT	TC	AC	TT	GG
1162	5859	0	0	2	1	1972	40	9	7	27.6817	3	108	AA	TT	TC	AC	TT	GG
1163	5776	0	0	2	1	1941	71	9	1	24.0346	2	34	AG	CC	CC	AA	CC	AA
1164	5784	0	0	1	1	1969	43	6	5	27.6817	3	109	NA	TT	CC	AA	TT	GG
1165	5815	0	0	1	1	1953	59	9	1	20.8307	2	91	AA	CT	TC	AC	TC	GA
1166	5813	0	0	1	1	1987	25	9	0	27.7323	3	131	GG	CT	CC	AC	CC	AA
1168	5843	0	0	1	1	1992	20	9	0	26.5432	3	135	NA	NA	CC	AC	TC	GA
1169	1404	0	0	1	1	1960	52	11	2	27.7008	3	152	NA	CT	TC	AC	TC	GA
1170	5873	0	0	1	1	1984	28	9	0	23.0825	2	125	GG	CT	CC	AA	TC	GA
1171	5796	0	0	1	1	1969	43	6	0	24.3375	2	109	NA	TT	CC	AA	CC	AA
1172	5799	0	0	2	1	1966	46	6	3	26.8544	3	96	GG	CC	CC	CC	TT	GG
1173	5814	0	0	1	1	1971	41	9	2	30.1896	4	126	NA	TT	CC	CC	CC	AA
1174	5809	0	0	2	1	1985	27	6	0	21.2585	2	141	AA	TT	CC	AC	TC	GA
1175	5839	0	0	1	1	1954	58	9	2	32.788	4	82	AG	CT	TC	AC	CC	AA
1176	1437	0	0	2	1	1974	38	11	2	25.2493	3	113	AG	CT	CC	AC	TC	GA
1177	1413	0	0	2	1	1968	44	11	2	22.5827	2	93	NA	NA	CC	AA	TC	GA
1178	5871	0	0	2	1	1979	33	9	1	22.5896	2	127	NA	CT	CC	AA	CC	AA
1179	5788	0	0	2	1	1959	53	6	4	22.0386	2	108	AG	NA	CC	AA	CC	AA
1180	1402	0	0	2	1	1956	56	11	0	30.8596	4	124	NA	NA	CC	AC	TT	GG
1181	5818	0	0	2	1	1950	62	9	6	34.8944	4	128	NA	TT	CC	AA	CC	GA
1182	1445	0	0	1	1	1987	25	14	0	29.9616	3	131	NA	CT	TC	AC	TC	GA
1183	5841	0	0	2	1	1971	41	9	1	22.0317	2	126	AA	CT	CC	CC	TC	GA
1184	1440	0	0	1	1	1971	41	11	2	26.8809	3	126	GG	NA	TC	CC	CC	AA
1185	5870	0	0	2	1	1989	23	9	0	20.3125	2	131	GG	CC	CC	AC	CC	AA
1186	5852	0	0	2	1	1989	23	9	0	24.2215	2	131	GG	TT	TC	CC	TC	GA
1187	5793	0	0	2	1	1962	50	6	5	22.4323	2	94	AA	CT	CC	AC	CC	AA
1188	5783	0	0	1	1	1992	20	6	0	26.0933	3	135	AA	NA	CC	CC	TC	GA
1189	5807	0	0	2	1	1941	71	6	0	NA	NA	34	NA	TT	CC	AA	CC	AA
1190	5805	0	0	1	1	1966	46	6	2	25.7122	3	96	AA	CC	CC	AA	TC	GA
1191	1434	0	0	1	1	1967	45	11	2	35.1541	5	74	AA	CT	CC	CC	TC	GA
1192	5849	0	0	1	1	1986	26	9	0	24.5932	2	126	NA	NA	TC	AC	CC	AA
1193	5860	0	0	2	1	1957	55	9	2	28	3	98	AA	TT	CC	AC	TT	GG
1194	5864	0	0	2	1	1979	33	9	4	22.0386	2	127	GG	CC	TC	AC	TC	GA
1195	1416	0	0	1	1	1975	37	11	3	24.4898	2	99	GG	TT	CC	AA	CC	AA
1196	5781	0	0	2	1	1961	51	6	3	18.2563	1	128	AA	NA	CC	AC	TC	GA
1197	1439	0	0	1	1	1981	31	11	1	26.4463	3	153	AA	NA	CC	AA	TC	GA
1198	5801	0	0	1	1	1982	30	6	0	28.0763	3	110	GG	TT	CC	AA	CC	AA
1199	1442	0	0	2	1	1987	25	14	0	18.5901	2	131	GG	CC	CC	AC	TC	GA
1200	5828	0	0	2	1	1992	20	9	0	19.8352	2	135	NA	TT	CC	CC	CC	AA
1201	5867	0	0	1	1	1974	38	9	0	38.2041	5	113	AG	NA	TC	AC	TC	GA
1202	5858	0	0	2	1	1981	31	9	1	34.8944	4	153	AG	CC	CC	CC	TC	GA
1203	5777	0	0	1	1	1978	34	9	2	26.4915	3	110	NA	TT	TC	AC	CC	AA
1204	5782	0	0	2	1	1938	74	6	0	23.5078	2	26	GG	TT	CC	AC	CC	AA
1205	5823	0	0	2	1	1962	50	9	2	22.3081	2	94	AA	TT	TC	CC	CC	AA
1206	5817	0	0	2	1	1962	50	9	3	23.8751	2	94	AA	CC	CC	AC	CC	AA
1207	1446	0	0	1	1	1978	34	14	2	25.3593	3	110	AG	TT	TC	AC	TT	GG
1208	1429	0	0	1	1	1942	70	11	1	24.9649	2	30	AG	NA	CC	AC	CC	AA
1209	5856	0	0	1	1	1966	46	9	2	26.9896	3	96	GG	CT	CC	AA	CC	AA
1210	1415	0	0	1	1	1984	28	11	0	19.8177	2	125	AA	NA	CC	AC	TC	GA
1211	5790	0	0	1	1	1974	38	6	0	23.4375	2	113	AG	CT	CC	AC	TC	GA
1212	5786	0	0	2	1	1989	23	6	0	19.2277	2	131	AA	TT	CC	AC	TC	GA
1213	5803	0	0	1	1	1954	58	6	2	29.3724	3	82	NA	CC	CC	AC	TC	GA
1214	5821	0	0	1	1	1953	59	9	3	27.3982	3	91	GG	CT	TC	CC	TC	GA
1215	5845	0	0	1	1	1958	54	9	2	31.9193	4	102	AG	CC	CC	AA	TC	GA
1216	5827	0	0	1	1	1954	58	9	2	24.858	2	82	AG	CC	TT	CC	TC	GA
1217	1412	0	0	2	1	1984	28	11	1	22.2222	2	125	AA	NA	CC	AA	TT	GG
1218	1423	0	0	1	1	1955	57	11	1	26.8687	3	114	GG	CC	TC	AC	CC	AA
1219	5798	0	0	2	1	1989	23	6	0	17.4747	1	131	AA	CC	CC	AC	TC	GA
1220	5785	0	0	1	1	1956	56	6	4	21.1327	2	124	AA	TT	CC	AC	TC	GA
1221	5802	0	0	1	1	1973	39	6	2	25.7117	3	97	AG	CT	TC	AC	CC	AA
1222	5804	0	0	1	1	1957	55	6	0	24.2215	2	98	AG	TT	CC	AC	TT	GG
1223	5834	0	0	2	1	1989	23	9	0	21.2585	2	131	AA	CC	CC	AC	TC	GA
1224	5830	0	0	2	1	1945	67	9	0	NA	NA	45	AG	TT	CC	AC	CC	AA
1225	1421	0	0	1	1	1991	21	11	0	22.8571	2	146	GG	CT	CC	AC	TT	GG
1226	5854	0	0	2	1	1952	60	9	10	NA	NA	92	AA	CC	CC	CC	TT	GG
1227	5778	0	0	1	1	1977	35	9	2	33.1398	4	136	AA	CT	TT	CC	CC	AA
1228	1441	0	0	1	1	1955	57	11	2	27.7778	3	114	AA	TT	CC	AC	TC	GA
1229	5810	0	0	2	1	1992	20	9	0	24.7252	2	135	GG	NA	CC	CC	TT	GG
1230	5800	0	0	2	1	1955	57	6	4	23.0518	2	114	NA	NA	TC	CC	CC	AA
1231	5848	0	0	2	1	1960	52	9	1	27.8852	3	152	GG	NA	CC	AC	TC	GA
1232	5833	0	0	1	1	1952	60	9	2	NA	NA	92	GG	NA	TC	AC	TC	GA
1233	5863	0	0	1	1	1938	74	9	6	24.093	2	26	AG	NA	CC	CC	TT	GG
1234	5851	0	0	1	1	1937	75	9	5	27.1706	3	38	GG	CT	CC	CC	TT	GG
1235	5795	0	0	1	1	1988	24	6	0	24.8971	2	125	GG	NA	TC	AC	TT	GG
1236	5791	0	0	1	1	1960	52	6	0	23.6614	2	152	AA	TT	CC	AC	TC	GA
1237	1436	0	0	2	1	1983	29	11	1	21.9671	2	126	AG	CC	CC	CC	TC	GA
1238	5806	0	0	2	1	1948	64	6	2	22.68	2	71	NA	CC	TC	AC	TC	GA
1239	5835	0	0	2	1	1967	45	9	2	26.0375	3	74	AA	CC	TC	AC	TC	GA
1240	5844	0	0	1	1	1968	44	9	2	22.1453	2	93	AA	CC	CC	AC	CC	AA
1241	5869	0	0	1	1	1962	50	9	5	20.7612	2	94	AG	TT	CC	AA	CC	AA
1242	5862	0	0	1	1	1965	47	9	0	23.6614	2	102	GG	NA	TC	AC	TC	GA
1243	1417	0	0	1	1	1960	52	11	2	31.6032	4	152	NA	NA	CC	AC	CC	NA
1244	5775	0	0	2	1	1961	51	9	2	20.8209	2	128	GG	CC	TC	CC	CC	AA
1245	5811	0	0	2	1	1960	52	9	1	26.0262	3	152	GG	NA	CC	AA	TT	GG
1246	5816	0	0	2	1	1981	31	9	0	22.4813	2	153	AA	NA	CC	AA	TC	GA
1247	5825	0	0	1	1	1988	24	9	0	28.3782	3	125	AG	CT	CC	AC	TC	GA
1248	1426	0	0	2	1	1956	56	11	4	23.8751	2	124	AA	CC	CC	AC	TC	GA
1249	1027	0	0	1	1	1952	60	12	10	16.7573	1	92	AA	NA	CC	AC	CC	AA
1250	1049	0	0	1	1	1992	20	12	0	27.1267	3	135	GG	TT	CC	AC	TC	GG
1252	1062	0	0	1	1	1975	37	5	3	24.6559	2	99	AA	NA	CC	AC	TC	GA
1253	1080	0	0	1	1	1976	36	12	0	23.6295	2	90	NA	CC	TC	AC	TC	GA
1254	1079	0	0	1	1	1991	21	12	0	30.7934	4	146	AG	TT	CC	AC	TT	GG
1255	1122	0	0	1	1	1964	48	12	2	32.6531	4	104	NA	CT	CC	CC	TC	GA
1256	1100	0	0	2	1	1981	31	5	0	21.0077	2	153	NA	NA	TC	CC	TC	GA
1257	1358	0	0	2	1	1973	39	11	3	32.0759	4	97	NA	NA	TC	CC	TC	GA
1258	1032	0	0	1	1	1966	46	12	2	28.3951	3	96	AG	CT	CC	AC	TT	GA
1259	1064	0	0	2	1	1971	41	5	2	22.3081	2	126	AA	TT	CC	AA	TC	GA
1260	1367	0	0	2	1	1944	68	11	2	26.1719	3	36	GG	TT	TC	CC	TC	GA
1261	1076	0	0	2	1	1992	20	12	0	23.5294	2	135	AG	CC	CC	AA	TC	GA
1262	1395	0	0	2	1	1967	45	14	2	20.8209	2	74	GG	NA	TC	CC	TC	GA
1263	1104	0	0	1	1	1970	42	5	1	25.3593	3	141	AG	TT	CC	AC	TC	GA
1264	1386	0	0	1	1	1961	51	11	3	NA	NA	128	AG	NA	CC	AA	CC	AA
1265	1026	0	0	1	1	1969	43	12	3	28.616	3	109	AG	CT	CC	CC	CC	AA
1266	1044	0	0	1	1	1965	47	12	1	19.5918	2	102	AG	NA	CC	AC	CC	AA
1267	1052	0	0	2	1	1986	26	12	0	18.3391	1	126	GG	CC	CC	CC	TC	GA
1268	1059	0	0	2	1	1980	32	5	2	23.0469	2	186	NA	CC	TC	AC	TC	GA
1272	1390	0	0	2	1	1951	61	14	3	NA	NA	124	NA	CT	TC	AC	CC	AA
1273	1048	0	0	2	1	1944	68	12	2	31.975	4	36	AG	TT	CC	AC	TC	GA
1274	1046	0	0	2	1	1978	34	12	2	24.6711	2	110	AG	NA	TC	AC	TC	GA
1275	1055	0	0	1	1	1991	21	12	0	21.9138	2	146	AA	NA	TC	AC	CC	AA
1276	1072	0	0	2	1	1950	62	5	2	24.539	2	128	GG	TT	TC	AC	CC	GA
1277	1091	0	0	1	1	1985	27	12	0	23.6295	2	141	AG	NA	CC	AA	TC	GA
1278	1397	0	0	1	1	1990	22	14	0	19.2302	2	137	NA	TT	CC	AC	TT	GG
1279	1119	0	0	2	1	1977	35	12	1	24.6094	2	136	AA	TT	CC	AC	CC	AA
1280	1114	0	0	2	1	1957	55	8	4	26.5731	3	98	GG	TT	TC	CC	CC	AA
1281	1047	0	0	2	1	1975	37	12	2	26.2976	3	99	GG	CT	CC	AC	TC	GA
1282	1363	0	0	1	1	1942	70	11	1	NA	NA	30	AG	CT	CC	AC	CC	AA
1283	1356	0	0	1	1	1963	49	11	2	31.6374	4	90	AA	CC	CC	AA	TT	GG
1284	1050	0	0	1	1	1979	33	12	4	23.1481	2	127	AA	CC	CC	CC	TT	GG
1285	1362	0	0	1	1	1977	35	11	2	25.9787	3	136	NA	TT	TC	CC	CC	AA
1286	1095	0	0	2	1	1962	50	12	3	31.1419	4	94	GG	CC	CC	CC	TT	GG
1287	1111	0	0	1	1	1950	62	5	0	24.2123	2	128	NA	NA	TC	AC	CC	AA
1288	1149	0	0	2	1	1964	48	5	2	24.1672	2	104	AG	NA	TC	AC	TT	GG
1290	1061	0	0	1	1	1981	31	5	1	26.449	3	153	AA	CT	CC	AC	TC	GA
1291	1068	0	0	1	1	1980	32	5	1	24.4898	2	186	AG	TT	TC	AC	CC	AA
1292	1075	0	0	1	1	1956	56	5	3	21.4996	2	124	NA	CC	CC	AC	TC	GA
1293	1097	0	0	1	1	1992	20	12	0	25.3086	3	135	AA	CC	CC	AA	TC	GA
1294	1391	0	0	1	1	1989	23	14	0	22.7434	2	131	GG	CC	TC	CC	TC	GA
1295	1376	0	0	2	1	1985	27	11	0	30.1162	4	141	AA	NA	TC	CC	TC	GA
1297	1350	0	0	1	1	1960	52	11	2	28.327	3	152	NA	TT	TC	AC	CC	AA
1298	1067	0	0	1	1	1992	20	5	0	21.276	2	135	AA	NA	CC	AC	TC	GA
1299	1051	0	0	1	1	1952	60	12	2	31.1419	4	92	AA	CC	TT	CC	TC	GA
1300	1092	0	0	1	1	1969	43	12	3	20.8756	2	109	NA	TT	TC	CC	TT	GG
1301	1098	0	0	2	1	1978	34	12	1	19.5312	2	110	AG	TT	CC	AC	TC	GA
1302	1101	0	0	2	1	1973	39	5	1	20.5457	2	97	NA	TT	CC	AC	TT	GG
1303	1387	0	0	1	1	1945	67	11	2	27.1731	3	45	GG	TT	CC	AC	CC	AA
1304	1137	0	0	2	1	1964	48	12	2	23.7387	2	104	NA	CC	CC	AC	CC	AA
1305	1370	0	0	2	1	1981	31	11	1	19.487	2	153	AA	TT	CC	AC	CC	AA
1306	1060	0	0	2	1	1947	65	5	2	26.7698	3	61	GG	NA	TC	CC	CC	AA
1307	1074	0	0	1	1	1969	43	5	2	24.2215	2	109	NA	TT	CC	AA	TC	GA
1308	1077	0	0	2	1	1962	50	12	0	29.7442	3	94	NA	TT	CC	AA	TC	GA
1309	1090	0	0	2	1	1945	67	12	1	23.1473	2	45	NA	CC	TC	CC	CC	AA
1310	1109	0	0	1	1	1990	22	5	0	21.0498	2	137	NA	TT	CC	AC	TC	GA
1311	1383	0	0	2	1	1960	52	11	1	26.2596	3	152	AA	TT	CC	AA	TC	GA
1312	1125	0	0	2	1	1976	36	12	2	31.6032	4	90	AA	NA	CC	CC	TC	GA
1313	1035	0	0	2	1	1955	57	12	3	24.6548	2	114	AG	CC	CC	AC	TC	GA
1314	1069	0	0	1	1	1946	66	5	3	38.0623	5	68	GG	CT	CC	AA	TC	GA
1315	1053	0	0	2	1	1970	42	12	1	17.5781	1	141	AA	CT	CC	AC	TC	GA
1316	1082	0	0	2	1	1984	28	12	1	27.8852	3	125	GG	CT	CC	AC	CC	AA
1318	1121	0	0	1	1	1979	33	12	0	22.3958	2	127	NA	NA	CC	AC	TT	GG
1319	1384	0	0	2	1	1956	56	11	3	32.0513	4	124	AG	CT	CC	AC	TC	GA
1320	1393	0	0	1	1	1959	53	14	2	33.5299	4	108	GG	TT	TC	AC	CC	AA
1321	1028	0	0	2	1	1982	30	12	0	22.6562	2	110	AG	NA	CC	AC	TC	GA
1322	1065	0	0	2	1	1971	41	5	2	25.3906	3	126	AA	TT	CC	CC	TC	GA
1323	1054	0	0	2	1	1954	58	12	2	24.0055	2	82	AA	CT	CC	AA	CC	GA
1324	1099	0	0	1	1	1959	53	12	2	33.8021	4	108	AA	CT	CC	CC	CC	AA
1325	1354	0	0	2	1	1958	54	11	2	20.83	2	102	NA	NA	CC	AC	TC	GA
1326	1389	0	0	2	1	1971	41	14	1	20.3125	2	126	AG	CC	TC	CC	TC	AA
1327	1113	0	0	2	1	-9	-9	8	1	23.7954	2	NA	NA	TT	CC	AC	TC	GA
1328	1140	0	0	1	1	1954	58	12	0	25.1559	3	82	NA	CT	CC	AC	CC	AA
1329	1040	0	0	2	1	1990	22	12	0	19.4674	2	137	AA	CT	TC	CC	CC	AA
1330	1374	0	0	1	1	1970	42	11	0	28.6801	3	141	GG	CT	CC	CC	TC	GA
1331	1073	0	0	1	1	1991	21	5	0	22.8774	2	146	NA	CT	CC	AC	CC	AA
1332	1081	0	0	1	1	1959	53	12	4	29.6296	3	108	AG	NA	CC	AA	TT	GG
1333	1096	0	0	2	1	1946	66	12	2	28.125	3	68	GG	CT	TC	AC	TT	GG
1334	1110	0	0	1	1	1980	32	5	0	25.3934	3	186	NA	CC	TC	CC	TT	GG
1335	1108	0	0	2	1	1956	56	5	2	28.6288	3	124	NA	CT	CC	AA	TC	GA
1336	1399	0	0	1	1	1942	70	14	2	28.0102	3	30	AG	TT	CC	AC	TC	GA
1337	1041	0	0	2	1	1967	45	12	3	23.4375	2	74	AG	TT	CC	AC	CC	AA
1338	1056	0	0	1	1	1971	41	12	2	25.0995	3	126	NA	NA	CC	AC	TC	GA
1339	1071	0	0	2	1	1968	44	5	5	16.5289	1	93	AG	TT	CC	CC	CC	AA
1340	1084	0	0	2	1	1960	52	12	2	27.0416	3	152	NA	TT	CC	AA	TC	GA
1341	1375	0	0	1	1	1947	65	11	3	20.0474	2	61	NA	NA	TC	CC	TC	GA
1342	1107	0	0	2	1	1970	42	5	7	27.6817	3	141	AG	CT	CC	AA	TC	GA
1343	1123	0	0	1	1	1953	59	12	2	28.3737	3	91	NA	CC	TC	CC	CC	AA
1344	1380	0	0	1	1	1971	41	11	1	29.0612	3	126	AA	CC	CC	CC	TT	GG
1345	5968	0	0	2	1	1945	67	9	1	21.9261	2	45	NA	CT	CC	AA	CC	AA
1346	6019	0	0	1	1	1959	53	9	3	30.6689	4	108	NA	CT	CC	AC	TT	GG
1347	2797	0	0	1	1	1958	54	12	2	31.2314	4	102	AG	CC	TC	AC	CC	AA
1348	6049	0	0	1	1	1953	59	9	0	27.6817	3	91	AA	TT	CC	AA	CC	AA
1349	6043	0	0	1	1	1937	75	9	2	NA	NA	38	GG	NA	CC	CC	TC	GA
1350	2822	0	0	2	1	1966	46	12	3	22.1453	2	96	GG	TT	CC	AC	TC	GA
1351	6052	0	0	1	1	1985	27	9	0	22.9926	2	141	AA	TT	CC	AA	CC	AA
1352	2805	0	0	2	1	1977	35	12	2	18.3655	1	136	AA	CT	CC	CC	TC	GA
1353	5970	0	0	1	1	1964	48	9	1	24.5351	2	104	AA	CT	CC	AC	TC	GA
1354	6011	0	0	1	1	1981	31	9	0	27.1468	3	153	GG	NA	CC	AC	TC	GA
1355	6023	0	0	1	1	1980	32	9	0	25.3593	3	186	AA	NA	TC	AC	TT	GA
1356	6031	0	0	1	1	1955	57	9	1	31.1346	4	114	AA	CT	TC	AC	TC	NA
1357	6032	0	0	2	1	1981	31	9	1	18.6115	2	153	NA	TT	CC	CC	CC	AA
1358	6070	0	0	2	1	1942	70	3	5	28.441	3	30	GG	NA	CC	AA	CC	AA
1359	6097	0	0	1	1	1947	65	7	3	26.7949	3	61	AA	CT	TC	NA	TT	GG
1360	6087	0	0	2	1	1970	42	3	3	23.0112	2	141	AA	CT	CC	AA	CC	AA
1361	2786	0	0	2	1	1983	29	12	1	23.1405	2	126	AG	TT	CC	AA	TC	GA
1362	6002	0	0	2	1	1985	27	9	2	23.5078	2	141	AG	TT	CC	AC	TC	GA
1363	6025	0	0	1	1	1941	71	9	10	31.8878	4	34	GG	NA	CC	AA	CC	AA
1364	6042	0	0	1	1	1971	41	9	2	33.4124	4	126	GG	CT	CC	AC	CC	AA
1365	6028	0	0	2	1	1960	52	9	2	34.8944	4	152	GG	TT	TC	CC	CC	AA
1366	6054	0	0	2	1	1975	37	9	2	20.6138	2	99	AG	CC	CC	AC	CC	AA
1367	6096	0	0	1	1	1981	31	7	2	30.8642	4	153	NA	CC	CC	AA	TC	GA
1368	6091	0	0	1	1	1953	59	3	4	25.4694	3	91	NA	TT	CC	CC	CC	AA
1369	6014	0	0	2	1	1981	31	9	1	24.8016	2	153	NA	CC	TC	CC	TC	GA
1370	6016	0	0	2	1	1957	55	9	3	29.4118	3	98	NA	TT	CC	AC	CC	AA
1371	2790	0	0	1	1	1980	32	12	0	22.2041	2	186	AG	TT	CC	AC	TT	GG
1372	6033	0	0	2	1	1976	36	9	2	17.6693	1	90	AG	TT	TT	CC	CC	AA
1373	6060	0	0	1	1	1979	33	9	1	26.4721	3	127	AA	CT	TC	CC	TT	GA
1374	6065	0	0	1	1	1985	27	9	0	19.5918	2	141	NA	NA	CC	CC	TC	GA
1375	6084	0	0	1	1	1969	43	3	2	28.0899	3	109	NA	NA	TC	AC	CC	AA
1376	6076	0	0	2	1	1943	69	3	4	NA	NA	51	GG	CT	TT	CC	CC	AA
1377	6012	0	0	1	1	1970	42	9	2	25.5102	3	141	AG	NA	CC	AA	CC	AA
1378	6004	0	0	2	1	1952	60	9	2	NA	NA	92	NA	CT	TC	AC	CC	AA
1379	2817	0	0	2	1	1970	42	12	1	27.4406	3	141	NA	CT	CC	AC	TT	GG
1380	6030	0	0	1	1	1968	44	9	2	16.8534	1	93	AA	CC	TC	CC	CC	AA
1381	6067	0	0	1	1	1952	60	9	3	30.0613	4	92	NA	TT	CC	CC	CC	AA
1382	2820	0	0	1	1	1970	42	12	0	21.7079	2	141	AG	TT	TC	AC	TC	GA
1383	2809	0	0	1	1	1951	61	12	3	35.6401	5	124	AG	CT	CC	CC	CC	AA
1384	2815	0	0	1	1	1960	52	12	4	NA	NA	152	NA	CC	CC	AA	TC	GA
1385	6021	0	0	2	1	1958	54	9	1	30.4218	4	102	NA	TT	CC	AA	TC	GA
1386	6006	0	0	1	1	1964	48	9	2	28.075	3	104	AA	CC	CC	AC	TT	GG
1387	6029	0	0	1	1	1987	25	9	0	19.2841	2	131	AG	CC	CC	AC	TC	GA
1388	6045	0	0	2	1	1968	44	9	2	23.8751	2	93	NA	CC	TC	AC	TC	GA
1389	6071	0	0	1	1	1984	28	3	0	27.1178	3	125	AA	TT	CC	AA	TC	GA
1390	6050	0	0	1	1	1954	58	9	4	30.4867	4	82	NA	TT	CC	AC	CC	AA
1391	6078	0	0	1	1	1965	47	3	3	NA	NA	102	AG	TT	TC	CC	CC	AA
1392	6090	0	0	1	1	1970	42	3	3	24.5351	2	141	AG	CC	CC	AC	TC	GA
1393	6009	0	0	2	1	1978	34	9	1	28.0102	3	110	NA	NA	CC	AC	TC	GA
1394	2793	0	0	2	1	1973	39	12	2	22.0386	2	97	AA	CC	CC	AA	CC	AA
1395	2812	0	0	2	1	1950	62	12	1	29.0006	3	128	AG	NA	TC	AC	TT	GG
1396	6026	0	0	2	1	1989	23	9	1	20.2848	2	131	AG	CT	TC	CC	TC	GA
1397	6057	0	0	2	1	1968	44	9	3	21.2585	2	93	GG	CC	CC	AA	TT	GG
1399	6082	0	0	2	1	1948	64	3	5	25.3906	3	71	AG	CT	CC	CC	TC	GA
1400	2813	0	0	1	1	1983	29	12	1	20.984	2	126	AG	CT	CC	AA	CC	AA
1401	6007	0	0	1	1	1951	61	9	4	24.0238	2	124	AG	CC	CC	CC	TC	GA
1402	6018	0	0	1	1	1964	48	9	3	26.2596	3	104	GG	CC	TC	AC	TC	GA
1404	6036	0	0	1	1	1979	33	9	1	27.4691	3	127	AG	NA	CC	CC	TC	GA
1405	6056	0	0	2	1	1984	28	9	0	22.5896	2	125	NA	CC	CC	AA	TC	GA
1406	6066	0	0	1	1	1977	35	9	0	25.9259	3	136	GG	NA	CC	CC	TC	GA
1407	6085	0	0	1	1	1946	66	3	2	29.0548	3	68	NA	TT	TC	AC	CC	AA
1408	6079	0	0	1	1	1941	71	3	3	NA	NA	34	GG	TT	TC	CC	CC	AA
1409	6022	0	0	2	1	1951	61	9	6	NA	NA	124	AG	CC	CC	AC	TT	GG
1410	6001	0	0	1	1	1936	76	9	5	33.7925	4	31	NA	CT	CC	AA	TC	GA
1411	6038	0	0	2	1	1982	30	9	1	23.1405	2	110	AA	CC	CC	AC	TC	GA
1412	6048	0	0	1	1	1973	39	9	1	26.8274	3	97	GG	CC	CC	AA	TC	GA
1413	6061	0	0	1	1	1952	60	9	2	29.0123	3	92	AG	TT	TC	AC	CC	AA
1414	6062	0	0	2	1	1979	33	9	1	23.3067	2	127	NA	NA	CC	AC	TC	GA
1415	6088	0	0	2	1	1951	61	3	3	27.0552	3	124	NA	NA	TT	CC	TT	GG
1416	6093	0	0	2	1	1955	57	7	3	40.404	5	114	AG	CC	TC	CC	TT	GG
1417	6020	0	0	2	1	1975	37	9	2	20.0773	2	99	AG	NA	CC	CC	CC	AA
1418	6000	0	0	1	1	1971	41	9	3	22.1453	2	126	GG	CC	TC	CC	TC	GA
1419	2810	0	0	2	1	1977	35	12	0	28.125	3	136	GG	CT	CC	AC	TT	GG
1420	6046	0	0	2	1	1950	62	9	4	38.0548	5	128	AG	CC	TC	CC	CC	AA
1421	6051	0	0	1	1	1979	33	9	1	27.7634	3	127	NA	CT	CC	AC	TT	GG
1422	6068	0	0	2	1	1988	24	3	1	20.5693	2	125	NA	NA	TC	AC	TC	GA
1423	6077	0	0	1	1	1990	22	3	0	21.2953	2	137	GG	CT	CC	CC	CC	AA
1424	6092	0	0	2	1	1978	34	7	2	25.9695	3	110	GG	CT	CC	CC	CC	AA
1425	6024	0	0	1	1	1968	44	9	3	26.1224	3	93	NA	TT	CC	AC	TC	GA
1426	6010	0	0	2	1	1948	64	9	2	24.6097	2	71	GG	CT	CC	AC	TC	GA
1427	6035	0	0	2	1	1937	75	9	2	23.0518	2	38	NA	CC	CC	AA	CC	AA
1428	6044	0	0	2	1	1978	34	9	3	25.3906	3	110	NA	CC	CC	AC	TC	GA
1429	2802	0	0	1	1	1961	51	12	2	26.8274	3	128	AG	CT	CC	AC	TC	GA
1430	6072	0	0	1	1	1968	44	3	3	21.6049	2	93	GG	NA	CC	AA	CC	AA
1431	6083	0	0	1	1	1990	22	3	0	18.8272	2	137	GG	CT	CC	AA	CC	AA
1432	6089	0	0	1	1	1989	23	3	1	21.6049	2	131	AG	TT	TC	AC	TC	GA
1433	6017	0	0	1	1	1982	30	9	0	29.0657	3	110	NA	CC	CC	AA	TT	GG
1434	6013	0	0	1	1	1955	57	9	2	26.4721	3	114	GG	NA	TC	AC	TC	GA
1435	6027	0	0	2	1	1978	34	9	0	30.4832	4	110	AA	CT	CC	AC	TT	GG
1436	6047	0	0	1	1	1988	24	9	0	23.5739	2	125	GG	TT	CC	AA	TC	GA
1437	6073	0	0	1	1	1940	72	3	3	21.2245	2	39	GG	CT	TC	CC	TC	GA
1438	6069	0	0	2	1	1957	55	3	6	22.3133	2	98	AA	CT	CC	AA	TT	GG
1439	6098	0	0	2	1	1981	31	7	0	41.0156	5	153	NA	CC	CC	AC	CC	AA
1440	2808	0	0	1	1	1966	46	12	2	28.3447	3	96	GG	CC	CC	AA	CC	AA
1441	5524	0	0	2	1	1939	73	9	2	19.9792	2	35	NA	CC	CC	AA	TC	GA
1442	5511	0	0	2	1	1965	47	9	1	25.3906	3	102	AA	CT	CC	AC	TC	GA
1443	5564	0	0	2	1	1989	23	9	0	19.736	2	131	NA	TT	TC	CC	CC	AA
1444	5567	0	0	1	1	1981	31	9	0	21.3669	2	153	AG	NA	CC	CC	TC	GA
1445	5584	0	0	2	1	1937	75	9	5	24.974	2	38	GG	NA	CC	AA	CC	AA
1446	2789	0	0	1	1	1988	24	12	0	24.4536	2	125	AA	CT	TT	CC	TC	GA
1448	5960	0	0	2	1	1973	39	9	2	25.7778	3	97	GG	CT	TC	CC	TT	GG
1449	5502	0	0	1	1	1979	33	6	0	27.7703	3	127	AA	CC	CC	AC	TT	GG
1450	2794	0	0	2	1	1943	69	12	2	NA	NA	51	AA	TT	CC	AC	CC	AA
1451	5574	0	0	1	1	1967	45	9	0	26.4721	3	74	AG	NA	CC	AC	TT	GG
1452	5558	0	0	2	1	1989	23	9	0	22.7732	2	131	GG	TT	CC	CC	TC	GA
1453	5590	0	0	2	1	1938	74	9	1	25.7117	3	26	AA	TT	CC	AC	TT	GG
1454	5588	0	0	2	1	1986	26	9	0	22.6562	2	126	GG	NA	CC	AC	TC	GA
1455	5999	0	0	1	1	1988	24	9	0	29.2184	3	125	AG	CC	CC	AC	TC	GA
1456	5951	0	0	2	1	1956	56	6	2	33.5938	4	124	NA	CT	CC	AC	CC	AA
1457	5504	0	0	2	1	1988	24	6	0	19.6052	2	125	AG	NA	TC	AC	TC	GA
1458	5521	0	0	2	1	1988	24	6	0	23.6244	2	125	AG	TT	CC	AC	TC	GA
1459	5570	0	0	2	1	1984	28	9	0	22.6667	2	125	AG	TT	CC	CC	CC	AA
1460	2796	0	0	1	1	1974	38	12	2	18.6851	2	113	NA	TT	CC	AC	TC	GA
1461	5581	0	0	1	1	1956	56	9	3	22.8374	2	124	NA	CT	CC	AC	CC	AA
1462	5594	0	0	2	1	1976	36	9	4	26.3465	3	90	NA	CC	TC	CC	CC	AA
1463	5972	0	0	2	1	1992	20	9	0	20.5693	2	135	AA	TT	CC	CC	TC	GA
1464	5954	0	0	1	1	1944	68	6	4	19.5918	2	36	AG	CT	TT	CC	CC	AA
1465	5515	0	0	1	1	1951	61	9	4	28.0428	3	124	GG	CC	CC	AA	TC	GA
1466	5520	0	0	2	1	1969	43	6	3	23.8754	2	109	GG	CC	CC	AA	TC	GA
1467	5561	0	0	1	1	1981	31	9	0	24.8163	2	153	NA	CC	CC	CC	TC	GA
1468	5550	0	0	2	1	1978	34	9	3	21.5645	2	110	NA	CT	TT	CC	CC	AA
1469	5592	0	0	1	1	1969	43	9	2	29.3878	3	109	GG	CT	CC	AC	CC	AA
1470	5587	0	0	1	1	1951	61	9	1	18.7242	2	124	AG	NA	TC	AC	CC	AA
1471	5964	0	0	1	1	1970	42	9	2	29.0548	3	141	AA	CC	CC	CC	TT	GG
1472	5974	0	0	2	1	1952	60	9	6	23.8751	2	92	GG	CT	CC	AC	TC	GA
1473	5510	0	0	2	1	1983	29	9	1	21.3039	2	126	AG	CT	CC	AC	TC	GA
1474	5501	0	0	1	1	1986	26	6	0	21.9525	2	126	GG	NA	CC	AC	TC	GA
1475	5569	0	0	1	1	1948	64	9	2	36.3322	5	71	AA	NA	CC	AC	CC	AA
1476	5572	0	0	2	1	1955	57	9	3	31.9193	4	114	AG	CC	CC	AA	CC	AA
1477	5595	0	0	2	1	1975	37	9	2	27.2932	3	99	AG	CT	CC	AC	CC	AA
1478	5586	0	0	1	1	1977	35	9	2	26.8817	3	136	NA	CC	CC	AC	TC	GA
1479	5969	0	0	1	1	1983	29	9	0	NA	NA	126	NA	NA	CC	AC	TC	GA
1480	5967	0	0	2	1	1976	36	9	1	22.1297	2	90	AG	CT	TC	CC	CC	AA
1481	5513	0	0	1	1	1992	20	9	0	29.3724	3	135	AG	CC	CC	CC	TC	GA
1482	2782	0	0	2	1	1948	64	12	2	21.5645	2	71	AA	CT	CC	AC	TC	GA
1483	5571	0	0	2	1	1968	44	9	7	33.0579	4	93	AG	TT	CC	AC	CC	AA
1484	5556	0	0	1	1	1966	46	9	0	26.2649	3	96	AA	NA	TC	AC	TC	GA
1485	5577	0	0	2	1	1974	38	9	3	21.3675	2	113	NA	TT	CC	AA	CC	AA
1486	5585	0	0	1	1	1988	24	9	0	21.4346	2	125	AA	CT	TC	AC	CC	AA
1487	5956	0	0	1	1	1987	25	6	0	23.3747	2	131	AA	CT	TC	CC	TC	GA
1488	5971	0	0	1	1	1954	58	9	4	27.1706	3	82	AA	TT	TT	CC	CC	AA
1489	5516	0	0	1	1	1940	72	6	3	26.2188	3	39	GG	CC	CC	AA	TC	GA
1490	5519	0	0	2	1	1953	59	6	1	26.7698	3	91	GG	TT	CC	AC	TC	GA
1491	5559	0	0	2	1	1976	36	9	3	23.4375	2	90	GG	CC	CC	CC	CC	AA
1492	5566	0	0	2	1	1950	62	9	2	25	3	128	AG	CC	TC	CC	CC	AA
1493	5583	0	0	2	1	1973	39	9	2	24.8358	2	97	AG	CC	CC	CC	CC	AA
1494	2785	0	0	1	1	1952	60	12	2	27.8852	3	92	NA	TT	CC	AC	TC	GA
1495	5963	0	0	1	1	1991	21	9	0	27.4717	3	146	GG	TT	CC	AA	TT	GG
1496	2781	0	0	2	1	1978	34	12	2	27.102	3	110	AG	CT	CC	AC	CC	AA
1497	5500	0	0	2	1	1949	63	6	4	24.539	2	68	GG	TT	CC	CC	TC	GA
1498	5517	0	0	1	1	1963	49	6	1	22.5981	2	90	AA	NA	CC	AC	TT	GG
1499	5563	0	0	1	1	1949	63	9	2	31.378	4	68	AA	CC	CC	AC	CC	AA
1500	5573	0	0	1	1	1984	28	9	1	24.4473	2	125	GG	NA	TC	CC	TC	GA
1501	5580	0	0	1	1	1974	38	9	0	28.7274	3	113	AA	NA	CC	AC	CC	AA
1502	5593	0	0	1	1	1953	59	9	0	26.0146	3	91	GG	CT	TC	CC	TC	GA
1503	5973	0	0	2	1	1961	51	9	2	24.7676	2	128	GG	CT	CC	AC	TC	GA
1504	5953	0	0	2	1	1974	38	6	3	19.8178	2	113	AG	TT	CC	AA	CC	AA
1505	5514	0	0	1	1	1971	41	9	1	26.1738	3	126	NA	TT	CC	AA	TC	GA
1506	5518	0	0	1	1	1992	20	6	0	NA	NA	135	NA	TT	CC	AA	TC	GA
1507	5557	0	0	1	1	1955	57	9	0	22.4996	2	114	AG	CC	TC	CC	CC	AA
1508	5554	0	0	2	1	1939	73	9	1	31.25	4	35	GG	NA	CC	AA	CC	AA
1509	5591	0	0	1	1	1987	25	9	0	19.708	2	131	GG	TT	CC	AC	CC	AA
1510	5575	0	0	1	1	1947	65	9	4	30.7394	4	61	GG	CC	CC	AA	CC	AA
1511	5957	0	0	2	1	1948	64	6	3	27.8852	3	71	AA	CT	CC	AC	CC	AA
1512	5952	0	0	2	1	1978	34	6	1	27.0416	3	110	AG	TT	CC	AA	TC	GA
1513	5508	0	0	1	1	1976	36	6	0	30.2992	4	90	GG	CT	CC	CC	CC	AA
1514	5562	0	0	1	1	1978	34	9	0	20.2812	2	110	NA	NA	CC	AC	TC	GA
1515	2795	0	0	1	1	1981	31	12	1	27.9947	3	153	GG	TT	CC	AC	CC	AA
1516	5565	0	0	2	1	1970	42	9	1	19.3337	2	141	AG	NA	TT	CC	CC	AA
1517	5578	0	0	2	1	1956	56	9	2	27.6817	3	124	AA	TT	CC	AC	CC	AA
1518	5598	0	0	1	1	1974	38	9	2	31.7739	4	113	GG	CT	CC	CC	TC	GA
1519	5965	0	0	1	1	1950	62	9	3	24.2123	2	128	NA	TT	TC	CC	CC	AA
1520	2799	0	0	2	1	1961	51	12	1	32	4	128	AA	CC	CC	AC	CC	AA
1521	5522	0	0	2	1	1990	22	9	0	21.0498	2	137	NA	NA	CC	CC	CC	AA
1522	5555	0	0	1	1	1987	25	9	0	22.5981	2	131	AA	CC	CC	AC	TC	GA
1523	5568	0	0	1	1	1979	33	9	1	19.6232	2	127	AG	NA	CC	AA	TC	GA
1524	5582	0	0	2	1	1990	22	9	0	23.03	2	137	AG	TT	CC	AA	TC	GA
1525	5597	0	0	1	1	1983	29	9	0	27.4653	3	126	GG	CT	CC	AC	CC	AA
1526	5579	0	0	1	1	1990	22	9	0	20.9573	2	137	AG	TT	CC	CC	TC	GA
1527	5961	0	0	2	1	1974	38	9	0	24.8016	2	113	NA	CT	CC	AA	TC	GA
1528	5958	0	0	2	1	1961	51	6	2	30.4878	4	128	GG	CC	CC	AA	CC	AA
1529	5523	0	0	2	1	1963	49	9	2	22.4913	2	90	NA	TT	TC	CC	TC	GA
1530	5552	0	0	2	1	1981	31	9	0	21.3839	2	153	AG	CT	CC	AA	CC	AA
1531	5553	0	0	2	1	1968	44	9	3	33.0579	4	93	GG	TT	CC	CC	CC	AA
1532	5599	0	0	1	1	1944	68	9	3	30.8596	4	36	AG	NA	CC	AA	CC	AA
1533	5596	0	0	2	1	1951	61	9	3	25.7117	3	124	AG	CT	TC	CC	TT	GG
1535	5966	0	0	2	1	1983	29	9	2	25.4767	3	126	AA	TT	TC	AC	TC	GA
1536	2788	0	0	2	1	1936	76	12	1	27.3356	3	31	AG	CC	CC	AC	CC	AA
1537	705	0	0	2	1	1974	38	2	1	29.3848	3	113	AA	TT	TC	CC	CC	AA
1538	746	0	0	2	1	1990	22	2	1	20.0773	2	137	AA	CC	CC	AC	CC	AA
1539	520	0	0	2	1	1960	52	14	1	22.8329	2	152	AG	TT	TT	CC	TC	GA
1541	750	0	0	1	1	1980	32	2	0	25.8264	3	186	GG	CT	CC	AC	TC	GA
1542	792	0	0	1	1	1974	38	2	2	26.4236	3	113	AG	TT	CC	AC	CC	AA
1543	812	0	0	2	1	1984	28	2	1	28.075	3	125	AA	CT	CC	AA	TC	GA
1544	817	0	0	1	1	1946	66	2	2	23.7954	2	68	AG	TT	CC	AC	TC	GA
1545	479	0	0	1	1	1976	36	10	2	28.6508	3	90	AG	CC	TC	AC	TC	GA
1546	740	0	0	2	1	1981	31	2	2	22.5981	2	153	AA	NA	TC	AC	TT	GG
1547	732	0	0	1	1	1973	39	2	1	20.3804	2	97	NA	CT	TC	AC	TT	GG
1548	770	0	0	2	1	1982	30	2	3	23.8087	2	110	NA	TT	CC	AC	TC	GA
1549	751	0	0	1	1	1948	64	2	4	28.7317	3	71	AA	CT	TC	CC	CC	AA
1550	797	0	0	1	1	1986	26	11	3	24.6914	2	126	NA	CT	TC	CC	TC	GA
1551	820	0	0	2	1	1950	62	2	0	20.9572	2	128	AA	TT	TC	AC	TC	GA
1552	811	0	0	1	1	1950	62	2	3	NA	NA	128	NA	NA	TC	AC	TC	GA
1553	703	0	0	1	1	1935	77	2	3	38.2002	5	32	GG	CT	CC	AC	TC	GA
1554	725	0	0	1	1	1981	31	2	1	27.7008	3	153	NA	CC	CC	AA	TC	GA
1555	726	0	0	1	1	1964	48	2	2	23.3556	2	104	NA	NA	TC	CC	TC	GA
1556	763	0	0	1	1	1939	73	2	2	20.0155	2	35	NA	CC	CC	AA	CC	AA
1557	5532	0	0	1	1	1971	41	9	0	27.1706	3	126	NA	TT	TC	AC	TC	GA
1558	789	0	0	2	1	1965	47	2	1	26.5625	3	102	GG	CT	CC	AA	TC	GA
1559	6528	0	0	1	1	1977	35	16	0	26.0299	3	136	AA	CC	CC	AC	CC	GA
1560	824	0	0	2	1	1987	25	2	2	19.5312	2	131	AA	CT	CC	AC	TC	GA
1561	722	0	0	2	1	1982	30	2	1	20.0288	2	110	GG	CC	CC	CC	TC	GA
1562	518	0	0	2	1	1982	30	14	1	24.4352	2	110	AG	NA	TC	AC	TT	GG
1563	508	0	0	1	1	1986	26	10	0	27.8988	3	126	NA	CT	CC	AA	TC	GA
1564	760	0	0	2	1	1943	69	2	3	33.8741	4	51	NA	CC	CC	CC	TT	GG
1565	5549	0	0	1	1	1965	47	9	2	21.9671	2	102	AA	CC	TC	AC	TC	GA
1566	5547	0	0	1	1	1981	31	9	0	28.9461	3	153	AG	CC	TC	CC	TC	GA
1567	818	0	0	2	1	1989	23	2	0	21.6049	2	131	GG	TT	CC	AC	TC	GA
1568	815	0	0	1	1	1974	38	2	2	32.0386	4	113	AG	TT	CC	AC	CC	AA
1569	704	0	0	2	1	1992	20	2	0	18.6709	2	135	GG	NA	CC	AA	TC	GA
1570	741	0	0	2	1	1976	36	2	1	24.2215	2	90	AA	CT	CC	CC	TT	GG
1571	730	0	0	2	1	1935	77	2	1	23.6652	2	32	AG	NA	TC	CC	CC	AA
1572	761	0	0	1	1	1983	29	2	0	27.4286	3	126	AA	NA	CC	AA	TC	GA
1573	783	0	0	2	1	1973	39	2	2	24.3046	2	97	AG	CT	TC	AC	TC	GA
1574	787	0	0	1	1	1960	52	2	3	26.5731	3	152	AA	TT	CC	CC	TC	GA
1575	816	0	0	1	1	1976	36	2	1	36.0688	5	90	AA	TT	CC	AC	TC	GA
1576	808	0	0	2	1	1945	67	2	4	23.0518	2	45	AG	NA	CC	AA	TC	GA
1577	742	0	0	1	1	1949	63	2	9	26.9274	3	68	AG	CT	TC	AC	TC	GA
1578	739	0	0	1	1	1940	72	2	2	27.7551	3	39	NA	NA	TC	CC	TT	GG
1579	749	0	0	1	1	1986	26	2	0	25.2595	3	126	NA	TT	CC	AC	CC	AA
1580	511	0	0	2	1	1975	37	10	1	20.4491	2	99	AG	CT	CC	AC	CC	AA
1581	793	0	0	1	1	1946	66	2	3	34.2561	4	68	GG	CT	CC	AC	TC	GA
1582	6518	0	0	1	1	1960	52	16	2	29.4832	3	152	GG	NA	CC	AA	TC	GA
1583	813	0	0	2	1	1968	44	2	2	17.7154	1	93	AG	NA	TC	CC	TC	GA
1584	805	0	0	1	1	1951	61	2	2	26.5927	3	124	GG	CC	TC	CC	TC	GA
1585	745	0	0	1	1	1951	61	2	1	31.1419	4	124	GG	NA	CC	AC	TC	GA
1586	736	0	0	2	1	1951	61	2	2	31.1791	4	124	AG	CC	CC	AA	TC	GA
1587	759	0	0	2	1	1969	43	2	2	22.8624	2	109	GG	TT	CC	AC	TC	GA
1588	771	0	0	2	1	1972	40	2	2	20.0773	2	108	GG	TT	CC	AC	CC	AA
1589	798	0	0	1	1	1972	40	11	2	24.3375	2	108	GG	CC	TC	AC	TC	GA
1590	790	0	0	2	1	1952	60	2	3	26.4024	3	92	NA	NA	TC	CC	CC	AA
1591	814	0	0	2	1	1960	52	2	2	23.0518	2	152	AG	CC	CC	CC	CC	AA
1592	810	0	0	1	1	1977	35	2	2	20.3383	2	136	NA	CC	CC	AC	CC	AA
1593	744	0	0	1	1	1969	43	2	2	26.5338	3	109	NA	NA	CC	CC	TT	GG
1594	738	0	0	1	1	1968	44	2	6	30.2469	4	93	AA	TT	CC	CC	TC	GA
1595	774	0	0	1	1	1979	33	2	1	28.0822	3	127	NA	TT	CC	CC	TT	GG
1596	500	0	0	1	1	1955	57	10	2	35.8025	5	114	AA	NA	CC	AC	TC	GA
1597	775	0	0	1	1	1957	55	2	3	NA	NA	98	NA	CC	TC	AC	CC	AA
1598	6526	0	0	2	1	1948	64	16	2	NA	NA	71	AG	CC	TC	AC	TT	GG
1599	801	0	0	2	1	1961	51	2	2	27.6817	3	128	GG	CC	CC	AC	TT	GG
1600	803	0	0	1	1	1986	26	2	1	18.4992	1	126	GG	TT	TC	AC	TT	GG
1602	737	0	0	2	1	1950	62	2	2	30.0947	4	128	AG	NA	CC	AA	CC	AA
1603	517	0	0	2	1	1984	28	10	0	22.231	2	125	NA	NA	CC	AC	TC	GA
1604	758	0	0	2	1	1978	34	2	0	20.9573	2	110	GG	TT	TC	CC	CC	AA
1606	791	0	0	2	1	1949	63	2	3	27.6888	3	68	AA	CT	TT	CC	CC	AA
1607	806	0	0	2	1	1984	28	2	1	19.1953	2	125	NA	NA	CC	AA	TT	GG
1608	819	0	0	2	1	1970	42	2	0	24.5675	2	141	AG	CT	CC	AC	TC	GA
1609	735	0	0	2	1	1978	34	2	2	27.7634	3	110	NA	TT	CC	AC	TT	GG
1610	748	0	0	2	1	1947	65	2	3	37.6493	5	61	GG	NA	CC	AA	CC	AA
1611	772	0	0	2	1	1957	55	2	3	19.7232	2	98	AG	CT	TC	CC	CC	AA
1612	754	0	0	2	1	1942	70	2	2	30.2978	4	30	NA	CT	CC	AA	CC	AA
1613	778	0	0	1	1	1983	29	2	0	21.7181	2	126	GG	CT	CC	AC	TC	GA
1614	786	0	0	1	1	1967	45	2	5	27.1706	3	74	NA	TT	CC	AA	TC	GA
1615	809	0	0	1	1	1991	21	2	0	19.5918	2	146	AA	NA	CC	AC	CC	AA
1617	497	0	0	1	1	1986	26	10	0	25.0593	3	126	AA	NA	CC	AC	TC	GA
1618	734	0	0	2	1	1985	27	2	1	19.257	2	141	GG	CC	CC	CC	TC	GA
1619	762	0	0	1	1	1974	38	2	2	28.3675	3	113	GG	NA	CC	AC	CC	AA
1620	768	0	0	1	1	1962	50	2	2	25.963	3	94	GG	CT	TC	AC	CC	AA
1621	5542	0	0	2	1	1958	54	9	2	31.8878	4	102	AA	TT	CC	CC	TT	GG
1622	788	0	0	2	1	1976	36	2	2	27.5482	3	90	GG	TT	CC	AC	TT	GG
1623	804	0	0	1	1	1979	33	2	2	20.8117	2	127	GG	NA	CC	AC	CC	AA
1624	800	0	0	2	1	1972	40	2	2	22.9481	2	108	AA	CT	CC	AC	TC	GA
1625	521	0	0	1	1	1990	22	14	0	18.1154	1	137	AG	CC	CC	CC	TC	GA
1626	729	0	0	2	1	1962	50	2	2	22.1003	2	94	AG	CC	CC	CC	TC	GA
1627	507	0	0	1	1	1965	47	10	1	25.9259	3	102	AA	CC	TC	CC	CC	AA
1628	757	0	0	1	1	1950	62	2	3	22.5981	2	128	AG	NA	CC	AA	CC	AA
1629	794	0	0	2	1	-9	-9	11	3	21.0828	2	NA	GG	TT	TC	CC	CC	AA
1630	823	0	0	1	1	1951	61	2	2	29.0123	3	124	AA	CC	CC	AC	TC	GA
1631	802	0	0	2	1	1951	61	2	2	27.9904	3	124	GG	NA	TC	CC	CC	AA
1632	6549	0	0	1	1	1961	51	-9	1	24.3827	2	128	NA	TT	CC	AA	CC	AA
1633	5400	0	0	1	1	1979	33	9	2	24.7245	2	127	NA	CC	TC	CC	CC	AA
1634	7308	0	0	2	1	1970	42	7	2	28.9062	3	141	AG	TT	CC	AC	TC	GA
1635	7324	0	0	1	1	-9	-9	7	0	23.5294	2	NA	AG	NA	CC	AA	CC	AA
1636	5437	0	0	1	1	1939	73	9	4	27.4406	3	35	AG	NA	CC	CC	TC	GA
1637	7326	0	0	2	1	1962	50	7	2	21.83	2	94	NA	NA	TC	AC	TC	GA
1638	5461	0	0	1	1	1946	66	9	2	NA	NA	68	AA	TT	CC	AC	TC	GA
1639	5473	0	0	2	1	1982	30	9	0	19.7232	2	110	AG	NA	TC	CC	CC	AA
1640	5486	0	0	2	1	1985	27	9	0	21.5645	2	141	NA	CC	CC	AC	TC	GA
1642	5414	0	0	2	1	1981	31	9	0	30.4832	4	153	AA	NA	CC	AC	CC	AA
1643	7302	0	0	1	1	1978	34	7	1	23.1837	2	110	AG	CC	CC	AA	TC	GA
1644	5438	0	0	2	1	1981	31	9	0	19.3337	2	153	AA	TT	CC	AA	CC	AA
1645	5450	0	0	2	1	1985	27	9	1	23.1834	2	141	AA	NA	TC	AC	TC	GA
1646	5462	0	0	1	1	1970	42	9	0	31.6374	4	141	NA	CT	CC	AC	CC	AA
1647	7334	0	0	2	1	1991	21	7	0	21.6128	2	146	NA	CC	CC	AA	CC	AA
1648	5487	0	0	2	1	1969	43	9	2	33.2479	4	109	AA	NA	CC	AA	TC	GA
1649	5403	0	0	2	1	1973	39	9	4	21.4533	2	97	GG	TT	CC	AC	TC	GA
1650	5415	0	0	2	1	1961	51	9	4	26.0262	3	128	AG	CC	TC	CC	TT	GG
1651	5427	0	0	2	1	1974	38	9	2	NA	NA	113	AG	NA	CC	AA	CC	AA
1652	5439	0	0	2	1	1970	42	9	2	24.4646	2	141	AG	CT	TC	CC	CC	AA
1653	7347	0	0	2	1	1964	48	7	3	31.975	4	104	NA	TT	TC	AC	CC	AA
1654	5463	0	0	1	1	1984	28	9	0	20.3804	2	125	AA	NA	CC	AC	TC	GA
1655	5475	0	0	2	1	1963	49	9	3	25.3906	3	90	GG	TT	CC	AA	TT	GG
1656	2864	0	0	2	1	1977	35	12	1	23.7954	2	136	AA	TT	CC	AC	TC	GA
1657	5404	0	0	2	1	1948	64	9	1	NA	NA	71	GG	TT	CC	AC	TC	AA
1658	5416	0	0	2	1	1952	60	9	3	27.3438	3	92	GG	NA	TC	CC	TC	GA
1659	5428	0	0	2	1	1948	64	9	2	24.2188	2	71	AG	NA	CC	AC	TC	GA
1660	5440	0	0	2	1	1956	56	9	2	25.3906	3	124	GG	TT	CC	AA	TC	GA
1661	5452	0	0	2	1	1955	57	9	3	20.8117	2	114	GG	CC	CC	AC	CC	AA
1662	5464	0	0	1	1	1984	28	9	0	30.2469	4	125	GG	CC	TC	AC	TC	GA
1664	5489	0	0	1	1	1984	28	9	0	31.055	4	125	AG	NA	CC	AC	TC	GA
1665	5405	0	0	1	1	1981	31	9	0	23.3747	2	153	NA	CT	CC	AC	CC	AA
1666	5417	0	0	1	1	1984	28	9	0	21.9713	2	125	AA	NA	TC	AC	CC	AA
1667	7307	0	0	2	1	1955	57	7	1	21.2585	2	114	AA	TT	CC	AC	TC	GA
1668	5441	0	0	1	1	1980	32	9	0	26.8809	3	186	AG	TT	CC	AC	TT	GA
1669	5453	0	0	1	1	1983	29	9	0	26.1224	3	126	GG	TT	CC	AA	TC	GA
1670	5465	0	0	2	1	1959	53	9	2	21.4844	2	108	GG	CT	TC	AC	CC	AA
1671	7330	0	0	1	1	1992	20	7	0	19.8053	2	135	GG	NA	CC	AC	CC	AA
1672	7349	0	0	1	1	1986	26	7	0	24.2215	2	126	NA	NA	TC	CC	TC	GA
1673	7303	0	0	1	1	1951	61	7	3	24.6914	2	124	GG	TT	CC	AA	CC	AA
1674	5418	0	0	1	1	1980	32	9	2	24.1517	2	186	GG	CC	TC	AC	CC	AA
1675	5430	0	0	1	1	1965	47	9	2	28.3937	3	102	AA	CT	CC	AC	TT	GG
1676	7321	0	0	2	1	1974	38	7	4	22.1453	2	113	AG	CT	CC	AC	TC	GA
1677	5454	0	0	1	1	1966	46	9	3	22.8374	2	96	GG	NA	CC	CC	TC	GA
1678	5466	0	0	2	1	1971	41	9	2	21.5645	2	126	GG	NA	CC	CC	TC	GA
1679	5479	0	0	1	1	1940	72	9	3	28.6501	3	39	AG	NA	CC	AA	TC	GA
1680	7340	0	0	2	1	1978	34	7	1	24.977	2	110	AA	CC	TC	CC	CC	AA
1681	5407	0	0	1	1	1948	64	9	6	25.2493	3	71	AG	CC	CC	AC	TC	GA
1682	7309	0	0	2	1	1978	34	7	1	19.7232	2	110	GG	CT	CC	AC	CC	AA
1683	7318	0	0	1	1	1992	20	7	0	20.7612	2	135	NA	TT	TC	AC	TT	GA
1684	7301	0	0	2	1	1946	66	7	5	25.9107	3	68	AA	CC	CC	AA	TC	GA
1685	7331	0	0	2	1	1950	62	7	2	32.4467	4	128	AG	NA	CC	AC	CC	AA
1686	5467	0	0	2	1	1977	35	9	1	19.1001	2	136	AA	TT	CC	AC	TT	GA
1687	5480	0	0	2	1	1986	26	9	0	21.5139	2	126	AA	CC	CC	AC	TC	GA
1688	5492	0	0	2	1	1985	27	6	2	20.3125	2	141	GG	CT	CC	AA	CC	AA
1689	5408	0	0	2	1	1990	22	9	1	28.0557	3	137	GG	CT	CC	AC	TC	GA
1690	7300	0	0	2	1	1953	59	7	2	22.1003	2	91	NA	CC	CC	AA	CC	AA
1691	5432	0	0	2	1	1982	30	9	1	21.4844	2	110	GG	CT	CC	AA	CC	AA
1692	7343	0	0	1	1	1988	24	7	0	19.1406	2	125	NA	NA	TC	AC	CC	AA
1693	7332	0	0	2	1	1957	55	7	2	29.0943	3	98	AG	CT	CC	AC	TT	GG
1694	5468	0	0	1	1	1950	62	9	1	29.4118	3	128	AA	CC	TC	AC	CC	AA
1695	5481	0	0	2	1	1969	43	9	2	19.313	2	109	NA	CT	TC	CC	TT	GG
1696	5493	0	0	2	1	1961	51	6	3	17.6309	1	128	AA	TT	TC	CC	TT	GG
1697	5409	0	0	2	1	1966	46	9	1	31.1614	4	96	AA	NA	TC	AC	CC	AA
1698	7322	0	0	1	1	1951	61	7	2	26.2966	3	124	AG	CT	TC	AC	TC	GA
1699	5433	0	0	2	1	1978	34	9	2	22.0386	2	110	AG	CT	TC	CC	TT	GG
1700	7335	0	0	2	1	1967	45	7	6	23.0469	2	74	AG	CT	CC	AC	CC	AA
1701	5457	0	0	2	1	1972	40	9	1	23.8728	2	108	NA	CC	CC	AC	TC	GA
1702	5469	0	0	1	1	1970	42	9	1	28.7317	3	141	AG	TT	CC	AC	CC	NA
1703	7348	0	0	2	1	1960	52	7	0	18.026	1	152	AA	NA	TC	AC	TC	GA
1704	5494	0	0	2	1	1953	59	6	2	NA	NA	91	NA	CT	CC	AC	TC	GA
1705	5410	0	0	2	1	1942	70	9	3	31.5886	4	30	AG	TT	CC	AC	TC	GA
1706	7313	0	0	2	1	1946	66	7	2	27.5482	3	68	AG	CT	CC	AA	TC	GA
1708	5446	0	0	2	1	1951	61	9	3	27.1416	3	124	AG	CC	TC	AC	CC	AA
1709	5458	0	0	2	1	1937	75	9	2	26.4381	3	38	AA	TT	CC	CC	TC	GA
1710	7342	0	0	2	1	1953	59	7	4	38.7643	5	91	GG	NA	CC	AA	TT	GG
1711	7346	0	0	2	1	1984	28	7	0	19.3772	2	125	GG	CC	CC	AA	CC	AA
1712	5495	0	0	1	1	1988	24	6	0	25.2493	3	125	AA	CC	CC	AC	TC	GG
1713	5411	0	0	1	1	1992	20	9	0	21.9525	2	135	GG	NA	CC	AC	TC	GA
1714	7323	0	0	1	1	1968	44	7	3	27.7743	3	93	AA	NA	CC	AC	CC	AA
1715	5435	0	0	1	1	1987	25	9	1	29.0123	3	131	AA	NA	CC	AA	CC	AA
1716	5447	0	0	1	1	1992	20	9	0	20.227	2	135	AG	CC	TC	AC	TC	GA
1717	5459	0	0	1	1	1983	29	9	1	21.3898	2	126	AG	CC	TC	CC	TC	GA
1718	7339	0	0	1	1	1953	59	7	2	25.8264	3	91	GG	NA	CC	AA	TC	GA
1719	5484	0	0	1	1	1978	34	9	0	20.5289	2	110	AG	NA	CC	CC	TT	GG
1720	5496	0	0	1	1	1963	49	6	0	24.2215	2	90	AG	CC	TC	AC	TC	GA
1721	5412	0	0	1	1	1968	44	9	2	28.7317	3	93	AG	NA	CC	AA	TT	GG
1722	7305	0	0	1	1	1980	32	7	0	21.3039	2	186	GG	CC	CC	AC	TT	GG
1723	6426	0	0	1	1	1973	39	16	2	28.3782	3	97	AA	NA	TC	CC	TC	GA
1724	5448	0	0	1	1	1966	46	9	4	29.4251	3	96	NA	CT	CC	AA	CC	AA
1725	5460	0	0	1	1	1977	35	9	0	18.937	2	136	AG	CC	CC	CC	TC	GA
1726	5472	0	0	2	1	1972	40	9	2	23.2335	2	108	GG	TT	TT	CC	TT	GG
1727	5485	0	0	1	1	1953	59	9	2	NA	NA	91	AA	CC	CC	AA	TC	GA
1728	7325	0	0	2	1	1960	52	7	2	23.4375	2	152	AA	CC	CC	AA	TC	GA
1729	2883	0	0	2	1	1976	36	5	2	19.5965	2	90	AA	CT	TT	CC	TT	GG
1730	3591	0	0	2	1	1962	50	3	2	24.974	2	94	NA	NA	CC	AA	TT	GG
1731	2900	0	0	2	1	1987	25	15	0	21.2585	2	131	AA	CC	CC	AC	CC	AA
1732	2921	0	0	1	1	-9	-9	15	0	19.1406	2	NA	AG	CT	TC	CC	CC	AA
1733	2937	0	0	1	1	1970	42	15	0	24.5675	2	141	AA	TT	TC	CC	TT	GG
1734	2926	0	0	2	1	1946	66	15	5	NA	NA	68	GG	CT	TC	CC	TC	GA
1735	3619	0	0	1	1	1947	65	3	2	28.7132	3	61	AA	CT	CC	AA	CC	AA
1736	2959	0	0	1	1	1960	52	15	1	40.0949	5	152	AA	CT	TC	CC	TC	GA
1737	6444	0	0	1	1	1970	42	16	4	38.1042	5	141	GG	TT	TC	AC	TC	GA
1738	2895	0	0	2	1	1970	42	15	2	22.4323	2	141	AG	NA	CC	AC	CC	AA
1739	3624	0	0	2	1	1966	46	3	2	22.151	2	96	NA	TT	CC	AC	TC	GA
1740	3614	0	0	2	1	1976	36	3	2	18.7242	2	90	GG	CT	CC	AA	TC	GA
1741	2933	0	0	1	1	1980	32	15	0	21.847	2	186	AG	CC	TC	CC	TT	GG
1742	2940	0	0	2	1	1980	32	15	2	26.4463	3	186	AG	CT	CC	AC	TC	GA
1743	2952	0	0	1	1	1973	39	15	0	19.0311	2	97	AG	NA	TT	CC	CC	AA
1744	3618	0	0	1	1	1966	46	3	1	27.1605	3	96	GG	TT	CC	CC	TC	GA
1745	2878	0	0	2	1	1943	69	5	3	26.0262	3	51	AA	CT	CC	CC	TC	GA
1747	2913	0	0	2	1	1978	34	15	2	22.2656	2	110	NA	NA	TC	CC	TC	GA
1749	2942	0	0	2	1	1979	33	15	2	21.6128	2	127	AG	CC	CC	CC	CC	AA
1750	2927	0	0	1	1	1987	25	15	0	24.3375	2	131	NA	NA	TC	CC	TC	GA
1751	2955	0	0	2	1	1966	46	15	2	28.0102	3	96	GG	TT	TC	AC	TC	GA
1752	2970	0	0	1	1	1964	48	5	0	NA	NA	104	NA	CC	CC	AA	CC	NA
1753	2880	0	0	1	1	1966	46	5	5	25.7117	3	96	AG	TT	CC	AC	TC	GA
1754	2875	0	0	1	1	1960	52	15	2	23.9316	2	152	AG	CC	CC	CC	TC	GA
1755	2920	0	0	2	1	1937	75	15	2	24.3865	2	38	NA	CT	CC	AC	TC	GA
1756	2901	0	0	2	1	1975	37	15	2	23.5078	2	99	NA	TT	CC	AC	TT	GG
1757	3615	0	0	2	1	1976	36	3	2	23.8895	2	90	NA	NA	CC	CC	TT	GG
1758	2938	0	0	1	1	1984	28	15	1	24.1617	2	125	NA	CT	CC	AC	CC	AA
1759	3608	0	0	2	1	1972	40	3	1	20.83	2	108	AG	CC	CC	AA	TC	GA
1760	2962	0	0	2	1	1937	75	5	5	25.2826	3	38	AA	CC	TT	CC	CC	AA
1761	2888	0	0	2	1	1990	22	15	0	19.5717	2	137	NA	NA	TC	CC	TT	GG
1762	2877	0	0	2	1	1955	57	5	2	38.0623	5	114	NA	CT	TT	CC	CC	AA
1764	3609	0	0	2	1	1953	59	3	2	29.4118	3	91	GG	CT	TC	CC	TT	GG
1765	2930	0	0	2	1	1989	23	15	0	16.5607	1	131	AG	TT	CC	AC	CC	AA
1766	2928	0	0	1	1	1969	43	15	2	27.7177	3	109	AG	CC	CC	AC	CC	AA
1767	2961	0	0	2	1	1973	39	5	0	19.487	2	97	GG	CC	CC	AC	TC	GA
1768	2966	0	0	2	1	1987	25	5	0	16.0156	1	131	GG	CT	CC	AC	TC	GA
1769	2886	0	0	1	1	1980	32	5	2	23.2438	2	186	GG	CC	CC	AC	TT	GG
1770	3585	0	0	2	1	1970	42	3	2	32.0461	4	141	NA	CC	TC	AC	TT	GG
1771	2916	0	0	1	1	1966	46	15	1	25.1953	3	96	AA	CT	CC	AC	TC	GA
1772	2924	0	0	2	1	-9	-9	15	2	21.7193	2	NA	GG	TT	CC	CC	TC	GA
1774	3610	0	0	2	1	1940	72	3	2	29.7619	3	39	NA	CC	CC	AC	CC	AA
1775	2972	0	0	2	1	1985	27	5	1	20.3125	2	141	AG	NA	TT	CC	TC	GA
1776	2960	0	0	2	1	1977	35	5	1	22.2656	2	136	AG	CC	CC	AA	TC	GA
1777	3578	0	0	2	1	1972	40	3	4	20.5151	2	108	NA	CT	CC	AC	TT	GG
1778	2891	0	0	1	1	1986	26	15	0	19.26	2	126	NA	NA	CC	AC	TT	GG
1779	2906	0	0	2	1	1982	30	15	2	24.4418	2	110	NA	NA	TC	AC	CC	AA
1780	2915	0	0	1	1	1986	26	15	0	28.4091	3	126	AG	NA	CC	AC	TC	GA
1781	2935	0	0	1	1	1958	54	15	2	24.7555	2	102	AA	TT	CC	AA	TC	GA
1782	2944	0	0	2	1	1949	63	15	3	27.6817	3	68	NA	CT	TC	CC	TT	GA
1783	2954	0	0	2	1	1991	21	15	0	20.5693	2	146	GG	TT	CC	AA	TC	GA
1784	2950	0	0	2	1	1935	77	15	2	35.1562	5	32	AA	TT	CC	CC	CC	AA
1785	2898	0	0	1	1	-9	-9	-9	-9	NA	NA	NA	NA	CC	TC	CC	CC	AA
1786	2903	0	0	1	1	1989	23	15	0	25.3086	3	131	NA	NA	CC	AA	TT	GG
1787	2922	0	0	1	1	1969	43	15	0	22.4082	2	109	GG	NA	CC	AA	CC	AA
1788	2907	0	0	2	1	1969	43	15	4	23.2335	2	109	AG	CT	TC	AC	TC	GA
1789	2946	0	0	1	1	1961	51	15	3	26.7755	3	128	NA	NA	TC	AC	CC	AA
1790	2945	0	0	1	1	1984	28	15	3	24.6914	2	125	NA	CT	CC	AC	TC	GA
1791	2956	0	0	2	1	1951	61	15	3	31.1634	4	124	AG	TT	CC	AC	TC	GA
1792	2971	0	0	1	1	1949	63	5	2	31.1419	4	68	GG	CC	CC	AC	CC	AA
1793	2885	0	0	1	1	1991	21	5	0	20.304	2	146	NA	NA	CC	AC	CC	AA
1794	2910	0	0	1	1	1976	36	15	2	31.1419	4	90	AA	CT	CC	AC	TC	GA
1795	3602	0	0	2	1	1981	31	3	0	20.2395	2	153	NA	CT	CC	AA	TC	GA
1796	2925	0	0	2	1	1972	40	15	5	27.7767	3	108	GG	TT	TC	CC	TC	GA
1797	2934	0	0	1	1	1980	32	15	0	25.6173	3	186	AA	CT	CC	AC	TC	GA
1798	2929	0	0	1	1	1937	75	15	2	27.3982	3	38	AA	CT	CC	CC	CC	AA
1799	2964	0	0	1	1	1973	39	5	2	26.1286	3	97	AA	CT	CC	AA	TC	GA
1800	2996	0	0	2	1	1985	27	15	0	17.7557	1	141	NA	TT	TC	CC	CC	AA
1801	2881	0	0	1	1	1944	68	5	2	23.6244	2	36	AG	CT	CC	AA	TC	GA
1802	2902	0	0	2	1	-9	-9	15	3	24.6094	2	NA	GG	TT	CC	AC	TC	GA
1803	2908	0	0	1	1	1990	22	15	0	30.3461	4	137	AA	NA	CC	AC	TC	GA
1804	2943	0	0	2	1	1964	48	15	5	23.8895	2	104	NA	TT	CC	CC	TC	GA
1805	2949	0	0	2	1	1980	32	15	2	25.3444	3	186	GG	TT	TC	AC	TT	GG
1806	2974	0	0	2	1	1957	55	5	2	33.0579	4	98	NA	TT	TC	AC	TC	GA
1807	3617	0	0	1	1	1986	26	3	0	24.8356	2	126	AG	CC	TT	CC	TC	GA
1808	3623	0	0	2	1	1959	53	3	3	21.6311	2	108	GG	NA	CC	AC	TC	GA
1809	3576	0	0	1	1	1969	43	3	2	24.2215	2	109	NA	NA	CC	AA	TT	GG
1810	3621	0	0	1	1	1976	36	3	1	23.6244	2	90	AG	NA	TC	CC	CC	AA
1811	2923	0	0	1	1	1951	61	15	2	29.0612	3	124	AG	CC	TC	AC	TC	GA
1812	2931	0	0	2	1	1971	41	15	2	26.0262	3	126	GG	CC	CC	AC	CC	AA
1813	2936	0	0	1	1	1954	58	15	2	31.9193	4	82	NA	TT	CC	CC	CC	AA
1814	2967	0	0	2	1	1969	43	5	5	24.0346	2	109	GG	TT	CC	AC	TC	GA
1815	2965	0	0	1	1	1952	60	5	6	NA	NA	92	AA	CC	CC	AA	TC	GA
1816	3606	0	0	1	1	1974	38	3	0	NA	NA	113	AG	TT	TC	AC	TC	GA
1817	2889	0	0	2	1	1977	35	15	0	21.9525	2	136	NA	CC	CC	AA	TT	GG
1818	2909	0	0	1	1	1978	34	15	0	25.9924	3	110	GG	NA	CC	AC	TC	GA
1820	2948	0	0	2	1	1983	29	15	1	19.3772	2	126	NA	CT	CC	CC	TC	GA
1821	2947	0	0	1	1	1952	60	15	2	21.3839	2	92	AG	CC	TC	AC	TT	GG
1822	2958	0	0	1	1	1989	23	15	0	28.4005	3	131	AG	CT	CC	CC	CC	AA
1823	2951	0	0	1	1	1981	31	15	2	28.327	3	153	AA	NA	TC	AC	TC	GA
1824	3620	0	0	1	1	1950	62	3	2	27.0538	3	128	NA	CT	CC	AC	TC	GA
1825	3709	0	0	1	1	1956	56	3	0	24.2215	2	124	AA	TT	CC	AC	TC	GA
1826	3704	0	0	2	1	1990	22	3	0	35.4191	5	137	GG	NA	CC	AC	TC	GA
1827	3743	0	0	1	1	1981	31	3	0	21.9671	2	153	AG	TT	CC	AC	TC	GG
1828	3744	0	0	1	1	1979	33	3	0	39.4449	5	127	AA	NA	CC	AC	CC	AA
1829	3760	0	0	2	1	1944	68	3	2	31.6337	4	36	NA	CC	TC	AC	TC	GA
1830	3764	0	0	2	1	1975	37	3	2	20.1956	2	99	GG	NA	CC	AA	TT	GG
1831	3798	0	0	1	1	1971	41	3	2	30.8642	4	126	AA	CC	TT	CC	CC	AA
1832	5144	0	0	2	1	1987	25	7	2	21.0498	2	131	NA	CC	CC	CC	CC	AA
1833	3713	0	0	1	1	1986	26	3	0	25.7552	3	126	GG	NA	CC	AC	TC	GA
1834	3718	0	0	1	1	1988	24	3	0	21.9138	2	125	AG	CC	TC	AC	TT	GG
1835	3734	0	0	2	1	1992	20	3	0	18.4425	1	135	GG	CT	TC	CC	TC	GA
1836	3741	0	0	2	1	1964	48	3	2	24.5243	2	104	AA	CT	CC	AA	TC	GA
1837	3774	0	0	1	1	1969	43	3	0	27.0416	3	109	NA	NA	CC	AC	TT	GG
1838	3753	0	0	2	1	1954	58	3	3	29.2421	3	82	AG	CC	TC	CC	CC	AA
1839	3783	0	0	2	1	1968	44	3	3	29.3724	3	93	NA	CT	CC	AA	TC	GA
1840	5190	0	0	1	1	1981	31	13	1	30.6689	4	153	AG	TT	TC	CC	TT	GG
1841	3721	0	0	2	1	1992	20	3	1	21.875	2	135	AG	TT	CC	AA	CC	AA
1842	6542	0	0	2	1	1986	26	16	0	22.4913	2	126	AG	CC	TC	AC	TC	GA
1843	3733	0	0	2	1	1991	21	3	0	19.7055	2	146	AA	TT	CC	AA	CC	AA
1844	3747	0	0	2	1	1970	42	3	2	27.6817	3	141	AA	TT	CC	CC	CC	AA
1845	3772	0	0	2	1	1948	64	3	3	24.5243	2	71	NA	NA	CC	AC	TC	GA
1846	3775	0	0	1	1	1959	53	3	3	25.6055	3	108	GG	NA	CC	CC	TC	GA
1847	3796	0	0	2	1	1951	61	3	2	23.2335	2	124	AA	TT	CC	AC	TC	GA
1848	5195	0	0	1	1	1990	22	13	0	27.1178	3	137	GG	CC	TC	AC	CC	AA
1849	3714	0	0	1	1	1965	47	3	2	26.1224	3	102	GG	NA	CC	AC	CC	AA
1850	3710	0	0	2	1	1981	31	3	1	25.3906	3	153	GG	TT	CC	AC	CC	AA
1851	3729	0	0	1	1	1965	47	3	2	27.7743	3	102	NA	NA	TC	CC	CC	AA
1852	3737	0	0	1	1	1991	21	3	0	24.8971	2	146	GG	CT	TC	AC	CC	AA
1853	3758	0	0	2	1	1988	24	3	0	17.4747	1	125	NA	NA	CC	AC	TT	GG
1855	3787	0	0	1	1	1951	61	3	2	24.4418	2	124	NA	NA	CC	CC	CC	AA
1856	5199	0	0	2	1	1964	48	13	2	27.4348	3	104	AG	CT	TC	AC	TT	GG
1857	3720	0	0	2	1	1976	36	3	3	28.9062	3	90	NA	NA	CC	AA	TC	GA
1858	3705	0	0	2	1	1953	59	3	11	37.1802	5	91	NA	CC	CC	AC	TT	GG
1859	6548	0	0	1	1	1960	52	-9	0	25.9516	3	152	NA	TT	TC	AC	TT	GG
1860	3762	0	0	1	1	1961	51	3	2	22.5981	2	128	GG	NA	CC	AA	TC	GA
1861	3769	0	0	1	1	1959	53	3	3	24.1588	2	108	NA	CC	TC	AC	CC	AA
1862	3778	0	0	2	1	1951	61	3	13	33.218	4	124	NA	TT	TC	CC	TC	GA
1863	3788	0	0	2	1	1978	34	3	2	21.7778	2	110	NA	NA	TC	AC	TC	GA
1864	5175	0	0	1	1	1964	48	7	2	25.8264	3	104	AA	NA	TC	CC	TC	GA
1865	3716	0	0	1	1	1957	55	3	6	22.3081	2	98	GG	CT	CC	CC	CC	AA
1866	3701	0	0	1	1	1991	21	3	0	22.6422	2	146	AA	NA	CC	AA	TC	GA
1867	3735	0	0	2	1	1977	35	3	3	21.5019	2	136	NA	CC	CC	AC	TC	GA
1868	3752	0	0	2	1	1985	27	3	0	26.0262	3	141	AG	CT	CC	AA	CC	AA
1869	3750	0	0	1	1	1970	42	3	2	30.1896	4	141	AA	CC	CC	AC	TC	GA
1870	3797	0	0	1	1	1984	28	3	0	20.0177	2	125	GG	NA	TC	AC	TC	GA
1871	3789	0	0	2	1	1961	51	3	1	34.1749	4	128	AA	NA	CC	AA	TC	GA
1872	5184	0	0	2	1	1956	56	7	2	27.8876	3	124	GG	CC	TT	CC	TT	GG
1873	3706	0	0	1	1	1992	20	3	0	19.79	2	135	AG	CC	TC	CC	TC	GA
1874	3711	0	0	2	1	1969	43	3	2	19.9573	2	109	AA	NA	CC	AC	TT	GG
1875	6543	0	0	2	1	1963	49	16	1	23.255	2	90	NA	TT	CC	AA	CC	AA
1876	3755	0	0	1	1	1981	31	3	0	20.5714	2	153	AG	CC	TC	CC	TT	GG
1877	3766	0	0	2	1	1948	64	3	2	22.1003	2	71	NA	TT	CC	AA	TC	GA
1878	3793	0	0	1	1	1945	67	3	1	24.2513	2	45	AG	CC	CC	AC	TT	GG
1879	6530	0	0	2	1	1989	23	16	0	21.9713	2	131	GG	CC	TC	CC	TC	GA
1880	5176	0	0	1	1	1988	24	7	0	21.7335	2	125	GG	CT	TC	AC	CC	AA
1881	6541	0	0	1	1	1956	56	16	2	27.1605	3	124	AA	TT	TC	CC	CC	AA
1882	3702	0	0	1	1	1959	53	3	1	NA	NA	108	NA	CT	CC	AA	TT	GG
1883	3731	0	0	2	1	1957	55	3	0	20.7031	2	98	GG	NA	TC	AC	TT	GG
1884	3771	0	0	2	1	1968	44	3	2	22.0317	2	93	NA	TT	CC	AC	TC	GA
1885	3761	0	0	1	1	1989	23	3	0	26.1224	3	131	GG	CT	CC	AA	CC	AA
1886	3784	0	0	2	1	1944	68	3	2	NA	NA	36	NA	TT	CC	AC	TC	GA
1887	3776	0	0	2	1	1992	20	3	1	16.1354	1	135	GG	CT	CC	AC	TC	AA
1888	5197	0	0	1	1	1949	63	13	2	NA	NA	68	NA	NA	TC	CC	TT	GG
1889	3722	0	0	1	1	1943	69	3	3	28.3447	3	51	GG	TT	CC	AA	TC	GA
1890	3707	0	0	1	1	1983	29	3	1	21.6049	2	126	NA	CT	TC	AC	TC	GA
1891	3730	0	0	2	1	1944	68	3	2	24.4352	2	36	GG	TT	CC	CC	TC	GA
1892	3765	0	0	2	1	1960	52	3	2	25.2363	3	152	AA	NA	TC	AC	TC	GA
1893	3763	0	0	1	1	1951	61	3	3	27.7671	3	124	NA	NA	TC	AC	CC	AA
1894	3790	0	0	2	1	1951	61	3	3	NA	NA	124	AA	CC	CC	AC	TC	GA
1895	3781	0	0	1	1	1939	73	3	2	22.8571	2	35	NA	TT	CC	CC	CC	AA
1896	5180	0	0	1	1	1959	53	7	1	26.2507	3	108	AA	NA	CC	AC	CC	AA
1897	3708	0	0	1	1	1975	37	3	1	26.0146	3	99	AA	NA	CC	CC	TC	GA
1898	3739	0	0	1	1	1945	67	3	1	NA	NA	45	AA	CT	CC	CC	CC	AA
1899	3749	0	0	1	1	1986	26	3	0	23.4568	2	126	NA	NA	CC	AC	CC	AA
1900	6525	0	0	2	1	1972	40	16	1	28.9341	3	108	AG	CT	CC	AC	TC	GA
1901	3759	0	0	2	1	1969	43	3	2	20.7612	2	109	GG	NA	CC	CC	CC	AA
1902	6527	0	0	1	1	1971	41	16	3	29.3746	3	126	AG	NA	TC	AC	TC	GA
1903	6546	0	0	1	1	1962	50	4	1	27.7778	3	94	AA	CT	TT	CC	TC	GG
1904	5181	0	0	1	1	1972	40	7	2	33.9506	4	108	AG	CC	CC	AC	TC	GA
1905	3723	0	0	1	1	1961	51	3	4	25.5036	3	128	AG	CT	CC	CC	TC	GA
1906	3726	0	0	2	1	1963	49	3	3	31.1419	4	90	GG	CT	CC	AA	TC	GA
1907	3727	0	0	2	1	1985	27	3	0	22.3081	2	141	GG	NA	CC	AA	CC	AA
1908	3770	0	0	2	1	1986	26	3	1	20.1348	2	126	GG	CT	CC	AA	TC	GA
1909	3756	0	0	1	1	1951	61	3	3	27.143	3	124	NA	CT	TC	CC	CC	AA
1910	3799	0	0	1	1	1953	59	3	1	22.3081	2	91	GG	CC	TT	CC	TT	GG
1911	3779	0	0	1	1	1989	23	3	0	20.5151	2	131	AG	NA	TC	AC	TC	GA
1912	5182	0	0	1	1	1983	29	7	1	25.9516	3	126	GG	NA	TT	CC	TT	GG
1913	3724	0	0	2	1	1948	64	3	3	28.1625	3	71	NA	CT	TC	CC	CC	AA
1914	3736	0	0	2	1	1951	61	3	3	20.4294	2	124	GG	CT	CC	NA	TT	GG
1915	3725	0	0	2	1	1959	53	3	7	36.0519	5	108	AA	NA	CC	AA	CC	AA
1916	6537	0	0	2	1	1979	33	16	2	23.939	2	127	AG	CT	TC	CC	TC	GA
1917	3773	0	0	1	1	1990	22	3	0	20.8307	2	137	AG	TT	CC	CC	TT	GG
1918	3794	0	0	2	1	1989	23	3	0	17.9931	1	131	GG	NA	TC	AC	CC	AA
1919	4341	0	0	1	1	1989	23	14	0	23.6713	2	131	AA	CT	CC	AC	TC	GA
1920	6533	0	0	1	1	-9	-9	16	0	23.6614	2	NA	GG	NA	CC	AC	TC	GA
1921	7011	0	0	2	1	1979	33	4	3	31.8878	4	127	NA	CT	CC	AC	CC	AA
1922	7006	0	0	2	1	1943	69	4	2	28.8415	3	51	NA	CT	CC	AA	CC	AA
1923	7027	0	0	1	1	1950	62	4	2	28.7347	3	128	NA	CT	CC	AA	TC	GA
1924	7044	0	0	1	1	1973	39	16	2	30.7958	4	97	NA	NA	CC	AC	TC	GA
1925	6380	0	0	2	1	1971	41	16	1	48.0692	5	126	AG	CC	CC	AA	CC	AA
1926	6399	0	0	1	1	1969	43	16	0	25.763	3	109	AG	CT	TC	CC	TC	GA
1927	7075	0	0	1	1	1959	53	4	4	29.7004	3	108	AG	CC	TC	CC	TC	GA
1928	6392	0	0	1	1	1950	62	16	0	25.7117	3	128	GG	TT	TC	CC	TC	GA
1929	7022	0	0	2	1	1990	22	4	0	20.9644	2	137	AA	NA	CC	AC	TT	GG
1930	6383	0	0	1	1	1985	27	16	0	21.0498	2	141	GG	NA	CC	CC	TT	GG
1931	7026	0	0	1	1	1976	36	4	2	25.8264	3	90	GG	CT	CC	AC	TC	GA
1932	7031	0	0	2	1	-9	-9	4	4	NA	NA	NA	AA	CC	CC	AA	CC	AA
1933	7057	0	0	1	1	1953	59	4	2	28.6654	3	91	AG	CC	CC	CC	CC	AA
1934	6382	0	0	2	1	1959	53	16	2	29.2969	3	108	NA	NA	CC	AA	TC	GA
1935	7093	0	0	1	1	1944	68	4	2	29.9836	3	36	NA	CT	TC	AC	TT	GG
1936	6394	0	0	1	1	1978	34	16	2	20.4529	2	110	AA	CC	CC	CC	TC	GA
1937	7007	0	0	1	1	1973	39	4	1	25.6612	3	97	GG	CC	TC	CC	CC	AA
1938	7001	0	0	1	1	1983	29	4	1	25.3593	3	126	NA	CT	TC	CC	CC	AA
1939	7039	0	0	1	1	1940	72	15	3	25.5102	3	39	AA	TT	CC	CC	TC	GA
1940	7035	0	0	2	1	1960	52	15	2	15.625	1	152	AG	TT	TC	CC	TT	GG
1941	7061	0	0	1	1	1985	27	4	0	24.7721	2	141	NA	CC	TT	CC	TT	GG
1942	7069	0	0	1	1	1947	65	4	1	30.0947	4	61	GG	CC	CC	AA	CC	AA
1943	6387	0	0	2	1	1979	33	4	5	18.6709	2	127	GG	NA	CC	AA	TC	GA
1944	7082	0	0	2	1	1984	28	4	0	25.3515	3	125	GG	CT	CC	AA	CC	AA
1945	6352	0	0	1	1	1983	29	16	0	19.7239	2	126	AG	NA	CC	CC	TT	GG
1946	6377	0	0	1	1	1990	22	16	0	25.6173	3	137	NA	NA	CC	AC	TC	GA
1947	7043	0	0	1	1	1992	20	16	0	23.9249	2	135	NA	NA	TC	CC	TC	GA
1948	7042	0	0	2	1	1959	53	16	3	28.0404	3	108	AA	TT	CC	CC	TC	GA
1949	7064	0	0	2	1	1985	27	4	1	24.7676	2	141	AA	TT	TC	CC	TC	GA
1950	7063	0	0	1	1	1949	63	4	2	30.4878	4	68	AA	CC	CC	CC	CC	AA
1951	7086	0	0	1	1	1965	47	4	1	22.8774	2	102	GG	CC	TC	AC	CC	AA
1952	7091	0	0	2	1	1950	62	4	5	35.5999	5	128	NA	CC	TC	AC	CC	AA
1953	7003	0	0	1	1	1937	75	4	5	33.952	4	38	AA	TT	TC	CC	TC	GA
1954	7014	0	0	1	1	1970	42	4	1	24.6181	2	141	AA	CC	CC	CC	TC	GA
1955	7046	0	0	2	1	1989	23	4	1	16.1616	1	131	AG	CT	CC	AC	TC	GA
1956	7038	0	0	1	1	1955	57	15	2	28.7197	3	114	AG	CC	CC	AC	CC	AA
1957	6386	0	0	2	1	1972	40	16	8	17.7154	1	108	AA	TT	CC	AC	TT	GG
1958	7071	0	0	2	1	1973	39	4	2	27.0051	3	97	NA	CC	CC	AC	TC	GA
1959	7079	0	0	1	1	1988	24	4	0	23.6713	2	125	NA	CT	CC	CC	TC	GA
1960	7094	0	0	2	1	1992	20	16	0	18.0662	1	135	NA	TT	CC	AA	CC	AA
1961	7010	0	0	2	1	1991	21	4	0	22.5896	2	146	NA	CC	TC	CC	CC	AA
1962	7015	0	0	1	1	1953	59	4	3	NA	NA	91	GG	TT	CC	AA	TC	GA
1963	7045	0	0	1	1	1953	59	16	2	24.2215	2	91	AG	CT	CC	CC	TC	GA
1964	7029	0	0	2	1	1970	42	4	0	23.5294	2	141	AA	TT	CC	AC	TC	GA
1965	7059	0	0	2	1	1978	34	4	2	23.8751	2	110	AA	NA	TC	AC	TT	GG
1966	7062	0	0	1	1	1963	49	4	1	NA	NA	90	AA	NA	CC	AC	TC	GA
1967	6397	0	0	2	1	1974	38	16	1	19.0039	2	113	AA	TT	CC	AA	TC	GA
1968	7095	0	0	2	1	1970	42	16	2	23.4221	2	141	AA	CC	CC	AC	CC	AA
1969	7019	0	0	1	1	1984	28	4	0	23.5666	2	125	AA	CT	CC	AC	CC	AA
1970	7013	0	0	1	1	1989	23	4	0	23.5883	2	131	GG	NA	TC	AC	TC	GA
1971	7034	0	0	2	1	1988	24	15	2	22.7583	2	125	AG	NA	TC	AC	TC	GG
1972	7037	0	0	1	1	1971	41	15	2	27.0416	3	126	AA	NA	TC	AC	TC	GA
1973	7058	0	0	2	1	1985	27	4	0	NA	NA	141	AA	TT	CC	AC	CC	AA
1974	7055	0	0	1	1	1979	33	4	1	31.6991	4	127	AA	NA	TC	CC	TT	GG
1975	6391	0	0	1	1	1957	55	4	2	NA	NA	98	GG	CT	CC	AC	TC	GA
1976	7097	0	0	1	1	1984	28	16	1	22.8571	2	125	NA	NA	CC	AA	TC	GA
1977	6361	0	0	2	1	1982	30	16	0	26.9274	3	110	GG	NA	CC	AA	CC	AA
1978	7005	0	0	2	1	1970	42	4	1	19.79	2	141	AG	CC	TC	CC	TC	GA
1979	7047	0	0	2	1	1968	44	4	3	29.4321	3	93	NA	CT	CC	CC	TC	GA
1980	6378	0	0	1	1	1974	38	16	0	23.7812	2	113	NA	CT	CC	AA	TC	GA
1981	7052	0	0	2	1	1983	29	4	0	21.3039	2	126	AA	NA	CC	CC	CC	AA
1982	7067	0	0	1	1	1977	35	4	0	27.6817	3	136	AA	CT	TC	AC	CC	AA
1983	7096	0	0	2	1	1954	58	16	3	22.6003	2	82	AA	NA	CC	AC	TC	GA
1984	7107	0	0	2	1	1975	37	7	1	27.5482	3	99	GG	CC	CC	AC	CC	AA
1985	7021	0	0	1	1	1957	55	4	2	19.9573	2	98	NA	TT	CC	AC	TC	GA
1986	7049	0	0	1	1	1984	28	4	0	35.4938	5	125	GG	CC	TC	AC	TT	GG
1987	7030	0	0	2	1	-9	-9	4	2	25	3	NA	AG	NA	CC	CC	CC	AA
1988	6396	0	0	2	1	1973	39	16	2	20.4152	2	97	AA	CT	TC	AC	CC	AA
1989	7074	0	0	1	1	1963	49	4	6	28.0899	3	90	AG	TT	CC	AA	TC	GA
1990	6384	0	0	1	1	1957	55	16	2	28.257	3	98	AG	CC	CC	AC	TC	GA
1991	6393	0	0	1	1	1966	46	16	1	25.8645	3	96	AG	CT	CC	AC	TC	GA
1992	6395	0	0	2	1	1959	53	16	1	20.3125	2	108	NA	TT	TC	CC	CC	AA
1993	7012	0	0	2	1	1953	59	4	10	22.6562	2	91	AG	NA	CC	AA	TT	GG
1994	7041	0	0	2	1	1970	42	16	3	22.6003	2	141	NA	CT	CC	AC	TC	GA
1995	7033	0	0	1	1	1950	62	4	4	25.9516	3	128	NA	CT	CC	AC	CC	AA
1996	7051	0	0	1	1	1953	59	4	4	29.2184	3	91	AG	CT	TC	AC	TC	GA
1997	7053	0	0	2	1	1968	44	4	3	25.9695	3	93	AA	CC	CC	AC	CC	AA
1998	6379	0	0	1	1	1942	70	16	1	24.4473	2	30	NA	NA	TC	CC	CC	AA
1999	7088	0	0	2	1	1979	33	4	2	35.0335	5	127	AA	CT	CC	AC	TC	GA
2000	7109	0	0	1	1	1983	29	7	0	21.75	2	126	AG	NA	CC	AC	TC	GA
2001	7002	0	0	1	1	1961	51	4	1	24.8163	2	128	GG	TT	CC	AA	TC	GA
2002	7025	0	0	1	1	1992	20	4	0	21.3068	2	135	AA	CT	TC	AC	TC	GA
2003	7040	0	0	2	1	1981	31	16	1	23.2438	2	153	GG	CT	CC	AC	TC	GA
2004	7050	0	0	1	1	1978	34	4	0	23.5479	2	110	GG	CC	TC	CC	CC	AA
2005	7073	0	0	1	1	1980	32	4	1	25.8264	3	186	AA	CC	CC	AA	TC	GG
2006	7087	0	0	1	1	1949	63	4	4	30.1162	4	68	NA	CC	CC	AA	TC	GA
2007	7098	0	0	1	1	1961	51	16	3	26.8274	3	128	GG	TT	CC	AA	CC	AA
2008	7118	0	0	2	1	1981	31	7	3	NA	NA	153	GG	CC	CC	AC	CC	AA
2009	7016	0	0	2	1	1974	38	4	0	30.4438	4	113	AA	NA	TC	AC	TC	GA
2010	7028	0	0	2	1	1983	29	4	1	18.8324	2	126	AA	CC	TC	AC	TT	GG
2011	7032	0	0	1	1	1964	48	4	2	25.5354	3	104	NA	TT	TC	AC	TC	GA
2012	7068	0	0	1	1	1977	35	4	1	33.564	4	136	NA	CC	TC	AC	TC	GA
2013	7066	0	0	1	1	1986	26	4	0	26.0388	3	126	GG	CT	CC	AC	CC	AA
2014	7085	0	0	1	1	1990	22	4	0	17.4329	1	137	GG	NA	TC	CC	TT	GG
2016	6375	0	0	2	1	1961	51	16	4	30.4878	4	128	AG	NA	CC	AA	CC	AA
2017	7135	0	0	1	1	1952	60	7	2	17.9931	1	92	AG	NA	TC	AC	TC	GA
2019	7157	0	0	1	1	1973	39	7	0	28.2933	3	97	AG	NA	TC	AC	TC	GA
2020	7152	0	0	2	1	1980	32	7	0	19.2894	2	186	NA	CT	CC	AC	TT	GG
2021	7198	0	0	1	1	1990	22	7	0	24.9337	2	137	GG	TT	CC	CC	CC	AA
2022	7186	0	0	1	1	1991	21	7	0	22.0932	2	146	AA	TT	CC	AC	TC	GA
2023	6415	0	0	2	1	1991	21	16	0	24.977	2	146	AG	NA	CC	AA	CC	AA
2024	7218	0	0	1	1	1976	36	7	1	NA	NA	90	NA	CC	CC	CC	TC	GA
2025	6381	0	0	2	1	1963	49	16	2	31.25	4	90	NA	CT	CC	AA	TC	GA
2026	7154	0	0	2	1	1983	29	7	0	19.7232	2	126	GG	NA	TC	CC	TC	GA
2027	7153	0	0	2	1	1982	30	7	1	20.4491	2	110	GG	NA	TC	AC	CC	AA
2028	7155	0	0	2	1	1966	46	7	4	33.0579	4	96	NA	CC	CC	AA	TC	GA
2029	7179	0	0	2	1	1970	42	7	2	22.46	2	141	NA	CT	CC	AA	CC	AA
2030	7184	0	0	1	1	1966	46	7	3	29.4118	3	96	NA	TT	CC	AA	CC	AA
2031	7204	0	0	1	1	1985	27	7	0	18.3129	1	141	AA	CT	CC	AA	TC	GA
2032	7203	0	0	1	1	1970	42	7	0	30.8642	4	141	AG	TT	CC	AA	CC	AA
2033	7131	0	0	1	1	1980	32	7	0	19.6232	2	186	NA	NA	CC	AC	TC	GA
2034	7150	0	0	1	1	1986	26	7	0	25.9924	3	126	GG	TT	CC	AA	TC	GA
2035	7164	0	0	1	1	1980	32	7	1	23.8498	2	186	GG	CC	CC	AC	CC	AA
2036	7178	0	0	2	1	1976	36	7	2	15.4959	1	90	AA	CT	CC	AC	TC	GA
2037	7185	0	0	2	1	1959	53	7	1	23.4375	2	108	NA	CT	CC	AA	TC	GA
2038	7195	0	0	2	1	1990	22	7	0	17.782	1	137	NA	TT	CC	AC	CC	AA
2039	7201	0	0	2	1	1983	29	7	1	21.5451	2	126	NA	TT	TC	CC	TT	GG
2040	6417	0	0	2	1	1951	61	16	2	22.4996	2	124	AG	CC	CC	AC	CC	AA
2041	7138	0	0	1	1	1977	35	-9	1	20.0617	2	136	AA	NA	CC	AC	TC	GA
2042	7156	0	0	2	1	1940	72	7	2	25.6369	3	39	NA	NA	TC	AC	TC	GA
2043	7166	0	0	2	1	1985	27	7	0	24.0346	2	141	AG	CC	TC	CC	CC	AA
2044	7189	0	0	2	1	1991	21	7	0	22.6562	2	146	NA	CC	TC	CC	CC	AA
2045	7192	0	0	1	1	1979	33	7	0	22.448	2	127	GG	TT	CC	CC	TC	GA
2046	6414	0	0	2	1	1952	60	16	2	29.2969	3	92	AG	TT	CC	AA	TC	GA
2047	7223	0	0	1	1	1989	23	7	0	27.7769	3	131	GG	CC	TC	CC	TC	GA
2048	7227	0	0	2	1	1971	41	7	1	25.9095	3	126	GG	CT	CC	CC	TC	GA
2050	7172	0	0	2	1	1971	41	7	1	24.5089	2	126	AG	TT	CC	AC	CC	GA
2051	6404	0	0	1	1	1969	43	16	1	28.0864	3	109	AA	CT	TC	AC	TC	GA
2052	7188	0	0	2	1	1979	33	7	2	29.4118	3	127	AG	CC	TC	CC	TC	GA
2053	7199	0	0	2	1	1960	52	7	2	21.9671	2	152	GG	CT	CC	AC	CC	AA
2054	7220	0	0	2	1	1983	29	7	1	22.1003	2	126	AA	NA	TC	AC	TC	GA
2055	7211	0	0	2	1	1939	73	7	1	20.0692	2	35	AG	NA	TC	CC	TC	GA
2056	7247	0	0	2	1	1960	52	7	0	24.0346	2	152	AG	CC	CC	AC	TT	GG
2057	7142	0	0	1	1	1958	54	7	2	29.0548	3	102	AG	NA	CC	AC	TC	GA
2058	7160	0	0	2	1	1991	21	7	0	21.8871	2	146	AA	CT	TC	CC	TC	GA
2059	7171	0	0	1	1	1938	74	7	6	NA	NA	26	AG	CC	CC	CC	TC	GA
2060	6422	0	0	2	1	1977	35	16	2	20.2848	2	136	AA	CT	CC	AC	TC	GA
2061	7182	0	0	1	1	1968	44	7	2	29.6296	3	93	AG	TT	CC	AA	TC	GA
2062	7213	0	0	2	1	1972	40	7	2	21.7738	2	108	NA	CC	TT	CC	CC	AA
2063	7212	0	0	2	1	1962	50	7	6	21.7865	2	94	AG	NA	CC	AA	TC	GA
2064	7239	0	0	2	1	1975	37	7	0	22.151	2	99	AA	TT	CC	AC	TT	GG
2065	7145	0	0	2	1	1947	65	7	2	27.2173	3	61	GG	TT	TC	CC	TT	GG
2066	7169	0	0	1	1	1974	38	7	2	25.5354	3	113	AA	NA	CC	AC	TC	GA
2067	7167	0	0	2	1	1963	49	7	4	24.2123	2	90	AG	NA	TC	AC	CC	AA
[truncated: 3,847 more rows]
