# Supplementary material for: Association studies between chromosomal regions 1q21.3, 5q21.3, 14q21.2 and 17q21.31 and numbers of children in Poland
Source: Sci Rep. 2022 Nov 7;12:18923. doi: 10.1038/s41598-022-21638-x (PMC9640534; doi:10.1038/s41598-022-21638-x)
Supplement: Supplementary file 5 — Supplementary Information 5. [file 41598_2022_21638_MOESM5_ESM.xlsx]

## Sheet: Results_2022-05-22Barban_ZERO_I
## Supplemental file S5 for article:
## Title: "Association studies between chromosomal regions 1q21.3, 5q21.3, 14q21.2 and 17q21.31 and numbers of children in Poland."
## Results for association between numbers of children and six surrogates for single nucleotide polymorphisms found by Barban et al. (2016) to be associated.
## Male + Female data; Female-only data is below this and then Male-only data
Male + Female data	Estimate	Std. Error or df	p-value	low p-value ?	Interaction with age ?
rs6427268:p[, 5]AG	-0.0242806	0.0699081	0.72835	No	No
rs6427268:p[, 5]GG	-0.00976202	0.0751193	0.896603	No	No
rs6427268:Age	0.00111467	0.00337622	0.741283
rs6427268:SEX	0.0371207	0.063597	0.559432
rs6427268:Log(theta)	13.6972	61.6079	0.824058
rs6427268:genotype	0.12389	2	0.939935	No	No
rs6427268:ANOVA:Age	0.109002	1	0.741283
rs6427268:ANOVA:SEX	0.340689	1	0.559432
rs4434872:p[, 5]CT	-0.0421828	0.0705321	0.549797	No	No
rs4434872:p[, 5]TT	-0.0459362	0.069138	0.506426	No	No
rs4434872:Age	0.000541598	0.00324775	0.867558
rs4434872:SEX	0.0548949	0.0631235	0.384495
rs4434872:Log(theta)	16.5604	26.3984	0.530447
rs4434872:genotype	0.541075	2	0.762969	No	No
rs4434872:ANOVA:Age	0.0278093	1	0.867558
rs4434872:ANOVA:SEX	0.756279	1	0.384495
rs2194207:p[, 5]TC	-0.0227948	0.0564997	0.686618	No	No
rs2194207:p[, 5]TT	-0.0313438	0.137257	0.819367	No	No
rs2194207:Age	0.00149555	0.00290917	0.607196
rs2194207:SEX	0.0310056	0.0557579	0.57816
rs2194207:Log(theta)	18.8518	NA	NA
rs2194207:genotype	0.194188	2	0.907471	No	No
rs2194207:ANOVA:Age	0.264278	1	0.607196
rs2194207:ANOVA:SEX	0.309219	1	0.57816
rs12656808:p[, 5]AC	-0.0626791	0.0633875	0.322749	No	No
rs12656808:p[, 5]CC	-0.04676	0.0656543	0.476332	No	No
rs12656808:Age	0.00130213	0.00292257	0.655928
rs12656808:SEX	0.0279335	0.0559149	0.617377
rs12656808:Log(theta)	14.5394	NA	NA
rs12656808:genotype	1.01569	2	0.601792	No	No
rs12656808:ANOVA:Age	0.198508	1	0.655928
rs12656808:ANOVA:SEX	0.249571	1	0.617377
rs10149370:p[, 5]TC	-0.0973032	0.0589475	0.0988052	No	No
rs10149370:p[, 5]TT	-0.0338211	0.0705967	0.631885	No	No
rs10149370:Age	0.00119126	0.00295009	0.686357
rs10149370:SEX	0.0285221	0.0559082	0.609939
rs10149370:Log(theta)	16.2573	12.0708	0.178035
rs10149370:genotype	2.86399	2	0.238832	No	No
rs10149370:ANOVA:Age	0.163058	1	0.686357
rs10149370:ANOVA:SEX	0.260263	1	0.609939
rs1669786:p[, 5]GA	-0.0876123	0.058974	0.137382	No	No
rs1669786:p[, 5]GG	-0.0286636	0.0710202	0.686509	No	No
rs1669786:Age	0.00123995	0.0029387	0.67307
rs1669786:SEX	0.0241817	0.0561739	0.666847
rs1669786:Log(theta)	16.634	18.3415	0.364456
rs1669786:genotype	2.34367	2	0.309798	No	No
rs1669786:ANOVA:Age	0.178032	1	0.67307
rs1669786:ANOVA:SEX	0.185313	1	0.666847
Female_Only	Estimate	Std. Error or df	p-value	low p-value ?	Interaction with age ?
rs6427268:p[, 5]AG	0.0173239	0.0855209	0.839471	No	No
rs6427268:p[, 5]GG	0.0771549	0.0939158	0.411343	No	No
rs6427268:Age	0.00248183	0.00391131	0.525737
rs6427268:Log(theta)	14.5043	48.1472	0.763225
rs6427268:genotype	0.735964	2	0.69213	No	No
rs6427268:ANOVA:Age	0.402625	1	0.525737
rs4434872:p[, 5]CT	-0.0354756	0.0867351	0.682532	No	No
rs4434872:p[, 5]TT	-0.0805573	0.087799	0.358871	No	No
rs4434872:Age	0.00223424	0.00378678	0.555183
rs4434872:Log(theta)	14.1671	70.4221	0.840563
rs4434872:genotype	0.842514	2	0.656221	No	No
rs4434872:ANOVA:Age	0.348113	1	0.555183
rs2194207:p[, 5]TC	-0.0320778	0.0731946	0.661203	No	No
rs2194207:p[, 5]TT	-0.021183	0.18314	0.907918	No	No
rs2194207:Age	0.00355788	0.00339881	0.295191
rs2194207:Log(theta)	15.0369	39.1831	0.701156
rs2194207:genotype	0.196134	2	0.906588	No	No
rs2194207:ANOVA:Age	1.09579	1	0.295191
rs12656808:p[, 5]AC	-0.0491428	0.0837221	0.55722	No	No
rs12656808:p[, 5]CC	-0.0471587	0.0810352	0.560598	No	No
rs12656808:Age	0.00357436	0.00343451	0.298007
rs12656808:Log(theta)	14.0611	92.2846	0.878898
rs12656808:genotype	0.432464	2	0.805548	No	No
rs12656808:ANOVA:Age	1.08309	1	0.298007
rs10149370:p[, 5]TC	-0.103736	0.0760745	0.172691	No	No
rs10149370:p[, 5]TT	-0.133594	0.088081	0.129337	No	No
rs10149370:Age	0.00448368	0.00347468	0.196917
rs10149370:Log(theta)	15.0111	99.5577	0.880151
rs10149370:genotype	2.73983	2	0.254129	No	No
rs10149370:ANOVA:Age	1.66509	1	0.196917
rs1669786:p[, 5]GA	-0.109707	0.0757385	0.147479	No	No
rs1669786:p[, 5]GG	-0.139625	0.0875899	0.110919	No	No
rs1669786:Age	0.00453344	0.00347106	0.19153
rs1669786:Log(theta)	14.5089	NA	NA
rs1669786:genotype	3.06386	2	0.216118	No	No
rs1669786:ANOVA:Age	1.70581	1	0.19153
Male_Only	Estimate	Std. Error or df	p-value	low p-value ?	Interaction with age ?
rs6427268:p[, 5]AG	-0.0906712	0.114505	0.428446	No	No
rs6427268:p[, 5]GG	-0.124311	0.117484	0.290006	No	No
rs6427268:Age	-0.0059479	0.0074757	0.426246
rs6427268:Log(theta)	15.1511	NA	NA
rs6427268:genotype	1.18557	2	0.552785	No	No
rs6427268:ANOVA:Age	0.63303	1	0.426246
rs4434872:p[, 5]CT	-0.0624691	0.111562	0.575515	No	No
rs4434872:p[, 5]TT	0.0034759	0.10947	0.97467	No	No
rs4434872:Age	-0.00714691	0.00667572	0.284357
rs4434872:Log(theta)	14.5451	NA	NA
rs4434872:genotype	0.508034	2	0.775678	No	No
rs4434872:ANOVA:Age	1.14615	1	0.284357
rs2194207:p[, 5]TC	-0.0369999	0.0827313	0.654709	No	No
rs2194207:p[, 5]TT	-0.153477	0.256873	0.550184	No	No
rs2194207:Age	-0.00858354	0.00606305	0.15686
rs2194207:Log(theta)	14.0733	76.749	0.85451
rs2194207:genotype	0.503186	2	0.777561	No	No
rs2194207:ANOVA:Age	2.00424	1	0.15686
rs12656808:p[, 5]AC	-0.07492	0.0928938	0.419947	No	No
rs12656808:p[, 5]CC	-0.0831249	0.103185	0.420477	No	No
rs12656808:Age	-0.00954981	0.00614799	0.120346
rs12656808:Log(theta)	13.9982	NA	NA
rs12656808:genotype	0.861614	2	0.649984	No	No
rs12656808:ANOVA:Age	2.41281	1	0.120346
rs10149370:p[, 5]TC	-0.094746	0.0900098	0.292516	No	No
rs10149370:p[, 5]TT	0.137098	0.105182	0.192425	No	No
rs10149370:Age	-0.0102838	0.00609938	0.0917883
rs10149370:Log(theta)	15.4114	NA	NA
rs10149370:genotype	5.27269	2	0.0716225	No	No
rs10149370:ANOVA:Age	2.84273	1	0.0917883
rs1669786:p[, 5]GA	-0.0607802	0.0903512	0.501131	No	No
rs1669786:p[, 5]GG	0.162162	0.108073	0.13349	No	No
rs1669786:Age	-0.00973829	0.00610402	0.110625
rs1669786:Log(theta)	14.9262	NA	NA
rs1669786:genotype	4.78382	2	0.0914547	No	No
rs1669786:ANOVA:Age	2.54527	1	0.110625
