# Supplementary material for: Association studies between chromosomal regions 1q21.3, 5q21.3, 14q21.2 and 17q21.31 and numbers of children in Poland
Source: Sci Rep. 2022 Nov 7;12:18923. doi: 10.1038/s41598-022-21638-x (PMC9640534; doi:10.1038/s41598-022-21638-x)
Supplement: Supplementary file 7 — Supplementary Information 7. [file 41598_2022_21638_MOESM7_ESM.xlsx]

## Sheet: Results_2022-05-22NegativeSNPs_
## Supplemental file S7 for article:
## Title: "Association studies between chromosomal regions 1q21.3, 5q21.3, 14q21.2 and 17q21.31 and numbers of children in Poland."
## Results for association between numbers of children and negative control single nucleotide polymorphisms.
## Male + Female data; Female-only data is below this and then Male-only data
Male + Female data	Estimate	Std. Error or df	p-value	low p-value ?	Interaction with age ?
rs4499362:p[, 5]CT	-0.0499091	0.0759542	0.51112	No	No
rs4499362:p[, 5]TT	-0.00695989	0.0727358	0.923769	No	No
rs4499362:Age	0.00206847	0.00342964	0.546431
rs4499362:SEX	0.0311281	0.0664926	0.639682
rs4499362:Log(theta)	18.0196	NA	NA
rs4499362:genotype	0.502086	2	0.777989	No	No
rs4499362:ANOVA:Age	0.36375	1	0.546431
rs4499362:ANOVA:SEX	0.219158	1	0.639682
rs3772069:p[, 5]AG	0.0478379	0.0780299	0.539829	No	No
rs3772069:p[, 5]GG	0.0283191	0.0749511	0.705554	No	No
rs3772069:Age	0.000718456	0.00336081	0.830723
rs3772069:SEX	0.0369583	0.0669448	0.580899
rs3772069:Log(theta)	14.7505	54.8558	0.78801
rs3772069:genotype	0.376755	2	0.828302	No	No
rs3772069:ANOVA:Age	0.0456995	1	0.830723
rs3772069:ANOVA:SEX	0.304784	1	0.580899
rs16866465:p[, 5]GT	-0.0725849	0.157475	0.644849	No	No
rs16866465:p[, 5]TT	-0.0732123	0.148246	0.621408	No	No
rs16866465:Age	0.00167737	0.00289682	0.562564
rs16866465:SEX	0.0259348	0.0561516	0.644174
rs16866465:Log(theta)	16.1386	73.973	0.827297
rs16866465:genotype	0.245234	2	0.884602	No	No
rs16866465:ANOVA:Age	0.335284	1	0.562564
rs16866465:ANOVA:SEX	0.213324	1	0.644174
rs10172225:p[, 5]TC	0.0187217	0.0607803	0.758066	No	No
rs10172225:p[, 5]TT	0.302329	0.400315	0.450112	No	NA
rs10172225:Age	0.00181617	0.00290232	0.531468
rs10172225:SEX	0.0242488	0.0557607	0.663655
rs10172225:Log(theta)	16.2741	196.468	0.933984
rs10172225:genotype	0.647194	2	0.723542	No	No
rs10172225:ANOVA:Age	0.391584	1	0.531468
rs10172225:ANOVA:SEX	0.189114	1	0.663655
rs7594160:p[, 5]AC	0.0118565	0.0679749	0.861532	No	No
rs7594160:p[, 5]CC	-0.0108235	0.0713208	0.879378	No	No
rs7594160:Age	0.00130716	0.00323028	0.685728
rs7594160:SEX	0.022512	0.0628272	0.720106
rs7594160:Log(theta)	19.017	NA	NA
rs7594160:genotype	0.0920139	2	0.955035	No	No
rs7594160:ANOVA:Age	0.163749	1	0.685728
rs7594160:ANOVA:SEX	0.128391	1	0.720106
rs267556:p[, 5]AC	0.0455203	0.0695003	0.512489	No	No
rs267556:p[, 5]CC	-0.00654897	0.0754093	0.930794	No	No
rs267556:Age	0.00136521	0.00291036	0.639008
rs267556:SEX	0.0311079	0.0555176	0.575257
rs267556:Log(theta)	15.5564	54.7753	0.776408
rs267556:genotype	0.951866	2	0.621305	No	No
rs267556:ANOVA:Age	0.220042	1	0.639008
rs267556:ANOVA:SEX	0.313965	1	0.575257
rs9845458:p[, 5]CT	-0.0365044	0.0727645	0.615894	No	No
rs9845458:p[, 5]TT	-0.0394579	0.0697734	0.571724	No	No
rs9845458:Age	-0.000444567	0.00331724	0.893389
rs9845458:SEX	0.0757796	0.0617439	0.219702
rs9845458:Log(theta)	13.7578	50.3327	0.784594
rs9845458:genotype	0.379161	2	0.827306	No	No
rs9845458:ANOVA:Age	0.0179606	1	0.893389
rs9845458:ANOVA:SEX	1.50632	1	0.219702
rs1995178:p[, 5]TC	-0.0400541	0.0748772	0.592698	No	No
rs1995178:p[, 5]TT	0.0524197	0.0748823	0.48391	No	No
rs1995178:Age	0.00194341	0.00339122	0.566596
rs1995178:SEX	0.0120711	0.0653397	0.853429
rs1995178:Log(theta)	16.5329	NA	NA
rs1995178:genotype	1.69989	2	0.427438	No	No
rs1995178:ANOVA:Age	0.328411	1	0.566596
rs1995178:ANOVA:SEX	0.0341305	1	0.853429
rs345017:p[, 5]GA	0.00488771	0.0563294	0.930854	No	No
rs345017:p[, 5]GG	0.062704	0.0756147	0.406959	No	No
rs345017:Age	0.00170444	0.00291039	0.558116
rs345017:SEX	0.0322472	0.0556004	0.561927
rs345017:Log(theta)	17.5084	NA	NA
rs345017:genotype	0.766051	2	0.681795	No	No
rs345017:ANOVA:Age	0.342976	1	0.558116
rs345017:ANOVA:SEX	0.336378	1	0.561927
rs1488196:p[, 5]AG	0.0311341	0.077986	0.689726	No	No
rs1488196:p[, 5]GG	-0.0925326	0.0806005	0.250952	No	No
rs1488196:Age	0.00140764	0.00290476	0.627963
rs1488196:SEX	0.033262	0.0555408	0.549256
rs1488196:Log(theta)	15.9457	37.676	0.672125
rs1488196:genotype	5.11857	2	0.0773601	No	No
rs1488196:ANOVA:Age	0.234834	1	0.627963
rs1488196:ANOVA:SEX	0.358652	1	0.549256
rs6787395:p[, 5]GA	0.0221839	0.0541506	0.682048	No	No
rs6787395:p[, 5]GG	0.0311383	0.0944866	0.741738	No	No
rs6787395:Age	0.00163809	0.00289113	0.570992
rs6787395:SEX	0.027549	0.0555917	0.620205
rs6787395:Log(theta)	14.4883	69.9374	0.835884
rs6787395:genotype	0.226451	2	0.892949	No	No
rs6787395:ANOVA:Age	0.321026	1	0.570992
rs6787395:ANOVA:SEX	0.24558	1	0.620205
rs3772172:p[, 5]AG	0.133366	0.135512	0.325035	No	No
rs3772172:p[, 5]GG	0.091051	0.130962	0.4869	No	No
rs3772172:Age	0.00160327	0.00289076	0.579154
rs3772172:SEX	0.0300237	0.0554696	0.588325
rs3772172:Log(theta)	15.1838	65.7001	0.817231
rs3772172:genotype	1.21073	2	0.545875	No	No
rs3772172:ANOVA:Age	0.307604	1	0.579154
rs3772172:ANOVA:SEX	0.292967	1	0.588325
rs11715334:p[, 5]TG	0.00913287	0.0582573	0.875428	No	No
rs11715334:p[, 5]TT	-0.00748557	0.0723906	0.917641	No	No
rs11715334:Age	0.00163608	0.00290257	0.572981
rs11715334:SEX	0.030989	0.0555438	0.576899
rs11715334:Log(theta)	16.8438	NA	NA
rs11715334:genotype	0.0663296	2	0.967379	No	No
rs11715334:ANOVA:Age	0.31772	1	0.572981
rs11715334:ANOVA:SEX	0.311274	1	0.576899
rs9848247:p[, 5]CT	0.0231479	0.0623303	0.710358	No	No
rs9848247:p[, 5]TT	0.0533801	0.0732383	0.46609	No	No
rs9848247:Age	0.00183876	0.00290539	0.526812
rs9848247:SEX	0.0304384	0.0554989	0.583383
rs9848247:Log(theta)	18.0894	NA	NA
rs9848247:genotype	0.535112	2	0.765247	No	No
rs9848247:ANOVA:Age	0.400537	1	0.526812
rs9848247:ANOVA:SEX	0.300797	1	0.583383
rs3949:p[, 5]AG	0.0368094	0.076895	0.632154	No	No
rs3949:p[, 5]GG	0.0601217	0.0723481	0.405971	No	No
rs3949:Age	0.00389943	0.00338912	0.249908
rs3949:SEX	0.00915639	0.0649596	0.887905
rs3949:Log(theta)	16.9058	144.537	0.906888
rs3949:genotype	0.691993	2	0.707515	No	No
rs3949:ANOVA:Age	1.32382	1	0.249908
rs3949:ANOVA:SEX	0.0198683	1	0.887905
rs12651301:p[, 5]GA	-0.0361406	0.0718349	0.614889	No	No
rs12651301:p[, 5]GG	-0.0435997	0.0706782	0.537316	No	No
rs12651301:Age	0.00126687	0.00338765	0.708429
rs12651301:SEX	-0.000632209	0.0646959	0.992203
rs12651301:Log(theta)	16.0969	23.8993	0.500609
rs12651301:genotype	0.440965	2	0.802132	No	No
rs12651301:ANOVA:Age	0.139852	1	0.708429
rs12651301:ANOVA:SEX	9.5492e-05	1	0.992203
rs922739:p[, 5]AG	0.0390016	0.0744994	0.600616	No	No
rs922739:p[, 5]GG	0.00397072	0.0750392	0.957799	No	No
rs922739:Age	0.00210541	0.00356246	0.554521
rs922739:SEX	0.0459377	0.0679842	0.499224
rs922739:Log(theta)	16.3238	NA	NA
rs922739:genotype	0.335367	2	0.845621	No	No
rs922739:ANOVA:Age	0.349279	1	0.554521
rs922739:ANOVA:SEX	0.456585	1	0.499224
rs795998:p[, 5]CT	-0.0581601	0.141235	0.680488	No	No
rs795998:p[, 5]TT	-0.03329	0.137197	0.808282	No	No
rs795998:Age	0.00147226	0.00290775	0.612631
rs795998:SEX	0.0308899	0.0558752	0.580375
rs795998:Log(theta)	15.4216	NA	NA
rs795998:genotype	0.293484	2	0.863517	No	No
rs795998:ANOVA:Age	0.256362	1	0.612631
rs795998:ANOVA:SEX	0.305628	1	0.580375
rs4960104:p[, 5]TC	-0.0431744	0.055638	0.437756	No	No
rs4960104:p[, 5]TT	0.1268	0.078713	0.107198	No	No
rs4960104:Age	0.00232586	0.00293076	0.427427
rs4960104:SEX	0.0324393	0.0557183	0.56043
rs4960104:Log(theta)	17.2131	12.608	0.172173
rs4960104:genotype	4.85913	2	0.088075	No	No
rs4960104:ANOVA:Age	0.629805	1	0.427427
rs4960104:ANOVA:SEX	0.33896	1	0.56043
rs2596472:p[, 5]GA	0.0331453	0.0536912	0.537016	No	No
rs2596472:p[, 5]GG	0.027426	0.103241	0.790509	No	No
rs2596472:Age	0.00184203	0.00289993	0.525298
rs2596472:SEX	0.0306568	0.0560816	0.584622
rs2596472:Log(theta)	17.4789	7.86079	0.0261784
rs2596472:genotype	0.399663	2	0.818869	No	No
rs2596472:ANOVA:Age	0.403478	1	0.525298
rs2596472:ANOVA:SEX	0.298822	1	0.584622
rs1032772:p[, 5]TG	-0.00896248	0.0602493	0.881746	No	No
rs1032772:p[, 5]TT	-0.184069	0.341324	0.589694	No	NA
rs1032772:Age	0.0015162	0.00290061	0.601172
rs1032772:SEX	0.0287473	0.0554553	0.604189
rs1032772:Log(theta)	16.0616	77.0981	0.834974
rs1032772:genotype	0.307151	2	0.857636	No	No
rs1032772:ANOVA:Age	0.273231	1	0.601172
rs1032772:ANOVA:SEX	0.268724	1	0.604189
rs7772899:p[, 5]CT	0.111884	0.084639	0.186204	No	No
rs7772899:p[, 5]TT	0.0380731	0.0834939	0.648391	No	No
rs7772899:Age	0.00186981	0.00289774	0.518755
rs7772899:SEX	0.0140901	0.0561127	0.801734
rs7772899:Log(theta)	16.5345	NA	NA
rs7772899:genotype	2.66557	2	0.263741	No	No
rs7772899:ANOVA:Age	0.416367	1	0.518755
rs7772899:ANOVA:SEX	0.0630531	1	0.801734
rs673119:p[, 5]CT	0.0453216	0.114542	0.692343	No	No
rs673119:p[, 5]TT	0.0103449	0.112371	0.92665	No	No
rs673119:Age	0.00177985	0.00289495	0.538679
rs673119:SEX	0.0284124	0.0561715	0.612987
rs673119:Log(theta)	16.366	NA	NA
rs673119:genotype	0.481773	2	0.785931	No	No
rs673119:ANOVA:Age	0.377993	1	0.538679
rs673119:ANOVA:SEX	0.255849	1	0.612987
rs12212688:p[, 5]CA	-0.0329408	0.0526506	0.531545	No	No
rs12212688:p[, 5]CC	0.00541926	0.147483	0.970688	No	No
rs12212688:Age	0.0016451	0.00289588	0.569979
rs12212688:SEX	0.0304305	0.0555789	0.584023
rs12212688:Log(theta)	16.9996	NA	NA
rs12212688:genotype	0.40859	2	0.815222	No	No
rs12212688:ANOVA:Age	0.322718	1	0.569979
rs12212688:ANOVA:SEX	0.299777	1	0.584023
rs10457815:p[, 5]GA	-0.0263639	0.0549655	0.631481	No	No
rs10457815:p[, 5]GG	0.0230213	0.080101	0.773804	No	No
rs10457815:Age	0.00156311	0.00289525	0.589273
rs10457815:SEX	0.029802	0.0555733	0.591776
rs10457815:Log(theta)	16.5957	29.6215	0.575302
rs10457815:genotype	0.483881	2	0.785103	No	No
rs10457815:ANOVA:Age	0.291481	1	0.589273
rs10457815:ANOVA:SEX	0.287579	1	0.591776
rs508902:p[, 5]CT	0.105421	0.193409	0.585705	No	No
rs508902:p[, 5]TT	0.0960118	0.190123	0.613559	No	No
rs508902:Age	0.00185911	0.00291861	0.524134
rs508902:SEX	0.0270202	0.0555291	0.626545
rs508902:Log(theta)	15.9839	NA	NA
rs508902:genotype	0.300726	2	0.860396	No	No
rs508902:ANOVA:Age	0.405752	1	0.524134
rs508902:ANOVA:SEX	0.236775	1	0.626545
rs1007250:p[, 5]AG	0.0471741	0.13281	0.72244	No	No
rs1007250:p[, 5]GG	0.0776447	0.131201	0.553984	No	No
rs1007250:Age	0.00134891	0.0029372	0.646055
rs1007250:SEX	0.0308546	0.055869	0.580765
rs1007250:Log(theta)	17.6165	23.9628	0.462241
rs1007250:genotype	0.579015	2	0.748632	No	No
rs1007250:ANOVA:Age	0.21091	1	0.646055
rs1007250:ANOVA:SEX	0.305	1	0.580765
rs10259679:p[, 5]CA	-0.0199858	0.0550625	0.716631	No	No
rs10259679:p[, 5]CC	0.00301794	0.140055	0.982808	No	No
rs10259679:Age	0.0017476	0.00290454	0.547387
rs10259679:SEX	0.0316889	0.0560418	0.571767
rs10259679:Log(theta)	17.3492	NA	NA
rs10259679:genotype	0.136932	2	0.933825	No	No
rs10259679:ANOVA:Age	0.36202	1	0.547387
rs10259679:ANOVA:SEX	0.319735	1	0.571767
rs7384280:p[, 5]TC	-0.0014534	0.0619229	0.981274	No	No
rs7384280:p[, 5]TT	0.0503591	0.0699154	0.471349	No	No
rs7384280:Age	0.00188572	0.00289925	0.515425
rs7384280:SEX	0.027132	0.0557286	0.626358
rs7384280:Log(theta)	16.5797	53.4109	0.756243
rs7384280:genotype	0.791298	2	0.673243	No	No
rs7384280:ANOVA:Age	0.423039	1	0.515425
rs7384280:ANOVA:SEX	0.237032	1	0.626358
rs10500175:p[, 5]AG	0.155521	0.142394	0.274749	No	No
rs10500175:p[, 5]GG	0.132729	0.139974	0.343007	No	No
rs10500175:Age	0.00164511	0.00289763	0.570208
rs10500175:SEX	0.0333749	0.0556391	0.548609
rs10500175:Log(theta)	16.8014	13.2739	0.205604
rs10500175:genotype	1.22495	2	0.542007	No	No
rs10500175:ANOVA:Age	0.322335	1	0.570208
rs10500175:ANOVA:SEX	0.359815	1	0.548609
rs10266069:p[, 5]AG	0.0369411	0.064436	0.566442	No	No
rs10266069:p[, 5]GG	-0.0213965	0.0725516	0.76806	No	No
rs10266069:Age	0.00170959	0.00293011	0.559587
rs10266069:SEX	0.0307398	0.0560726	0.583545
rs10266069:Log(theta)	17.25	8.32008	0.0381452
rs10266069:genotype	0.979023	2	0.612926	No	No
rs10266069:ANOVA:Age	0.340421	1	0.559587
rs10266069:ANOVA:SEX	0.300538	1	0.583545
rs1486648:p[, 5]TC	0.0153198	0.0565428	0.786436	No	No
rs1486648:p[, 5]TT	0.038066	0.078273	0.626738	No	No
rs1486648:Age	0.00159529	0.00289294	0.58133
rs1486648:SEX	0.0305234	0.0555783	0.582871
rs1486648:Log(theta)	17.6941	20.1113	0.378962
rs1486648:genotype	0.240594	2	0.886657	No	No
rs1486648:ANOVA:Age	0.304089	1	0.58133
rs1486648:ANOVA:SEX	0.301616	1	0.582871
rs10505385:p[, 5]AC	0.217539	0.300576	0.469225	No	NA
rs10505385:p[, 5]CC	0.206006	0.294357	0.48402	No	NA
rs10505385:Age	0.00179557	0.00290036	0.53586
rs10505385:SEX	0.0262535	0.0555717	0.636623
rs10505385:Log(theta)	14.1717	59.3029	0.811128
rs10505385:genotype	0.523911	2	0.769545	No	No
rs10505385:ANOVA:Age	0.383267	1	0.53586
rs10505385:ANOVA:SEX	0.223186	1	0.636623
rs7017572:p[, 5]AG	-0.0208956	0.0762858	0.784152	No	No
rs7017572:p[, 5]GG	-0.0529186	0.0776536	0.495574	No	No
rs7017572:Age	0.00166851	0.00289524	0.564416
rs7017572:SEX	0.0302444	0.0555848	0.586364
rs7017572:Log(theta)	15.3192	NA	NA
rs7017572:genotype	0.585438	2	0.746232	No	No
rs7017572:ANOVA:Age	0.332116	1	0.564416
rs7017572:ANOVA:SEX	0.296059	1	0.586364
rs4909364:p[, 5]GA	-0.0462651	0.055981	0.408553	No	No
rs4909364:p[, 5]GG	-0.0594909	0.129819	0.646767	No	No
rs4909364:Age	0.00179165	0.0028971	0.536294
rs4909364:SEX	0.0296709	0.0557064	0.594289
rs4909364:Log(theta)	17.1156	15.4957	0.269361
rs4909364:genotype	0.804781	2	0.66872	No	No
rs4909364:ANOVA:Age	0.382452	1	0.536294
rs4909364:ANOVA:SEX	0.283696	1	0.594289
rs913912:p[, 5]CT	0.00254287	0.0674192	0.969913	No	No
rs913912:p[, 5]TT	0.01766	0.0739774	0.811322	No	No
rs913912:Age	0.00159653	0.00290743	0.582921
rs913912:SEX	0.0308536	0.0560015	0.581673
rs913912:Log(theta)	16.23	NA	NA
rs913912:genotype	0.0816244	2	0.960009	No	No
rs913912:ANOVA:Age	0.301536	1	0.582921
rs913912:ANOVA:SEX	0.303538	1	0.581673
rs422531:p[, 5]AG	-0.0194995	0.11541	0.865829	No	No
rs422531:p[, 5]GG	-0.025467	0.112896	0.821528	No	No
rs422531:Age	0.00156833	0.00290486	0.589268
rs422531:SEX	0.0289142	0.0555711	0.602848
rs422531:Log(theta)	17.4963	NA	NA
rs422531:genotype	0.0557931	2	0.972489	No	No
rs422531:ANOVA:Age	0.291489	1	0.589268
rs422531:ANOVA:SEX	0.270722	1	0.602848
rs1970467:p[, 5]GA	-0.0449015	0.0557089	0.420241	No	No
rs1970467:p[, 5]GG	-0.00645357	0.161573	0.968139	No	No
rs1970467:Age	0.00164959	0.00289572	0.568906
rs1970467:SEX	0.0238769	0.0560443	0.670081
rs1970467:Log(theta)	14.2977	54.0703	0.79145
rs1970467:genotype	0.652228	2	0.721723	No	No
rs1970467:ANOVA:Age	0.324516	1	0.568906
rs1970467:ANOVA:SEX	0.181507	1	0.670081
rs4414157:p[, 5]GA	-0.0407358	0.0573311	0.477372	No	No
rs4414157:p[, 5]GG	-0.144654	0.187735	0.440989	No	NA
rs4414157:Age	0.00193298	0.00293502	0.510157
rs4414157:SEX	0.0238041	0.0556717	0.668957
rs4414157:Log(theta)	16.197	23.7201	0.494709
rs4414157:genotype	1.01485	2	0.602043	No	No
rs4414157:ANOVA:Age	0.433746	1	0.510157
rs4414157:ANOVA:SEX	0.182824	1	0.668957
rs7907696:p[, 5]GA	-0.00384638	0.0650562	0.952853	No	No
rs7907696:p[, 5]GG	0.127365	0.193536	0.510477	No	No
rs7907696:Age	0.00175493	0.00289851	0.544872
rs7907696:SEX	0.0267533	0.0555577	0.630132
rs7907696:Log(theta)	16.0089	NA	NA
rs7907696:genotype	0.443194	2	0.801238	No	No
rs7907696:ANOVA:Age	0.366584	1	0.544872
rs7907696:ANOVA:SEX	0.231882	1	0.630132
rs1391615:p[, 5]AC	0.0836892	0.0800236	0.295651	No	No
rs1391615:p[, 5]CC	0.11077	0.0838542	0.186509	No	No
rs1391615:Age	0.00128487	0.00290342	0.658101
rs1391615:SEX	0.0260767	0.0555259	0.638619
rs1391615:Log(theta)	16.2887	NA	NA
rs1391615:genotype	1.74667	2	0.417556	No	No
rs1391615:ANOVA:Age	0.195839	1	0.658101
rs1391615:ANOVA:SEX	0.220553	1	0.638619
rs4909980:p[, 5]CT	0.0564254	0.0673887	0.402417	No	No
rs4909980:p[, 5]TT	0.0021373	0.0718653	0.976274	No	No
rs4909980:Age	0.00140089	0.00290017	0.62907
rs4909980:SEX	0.0383591	0.0561948	0.494854
rs4909980:Log(theta)	14.1415	41.0658	0.730574
rs4909980:genotype	1.1465	2	0.563689	No	No
rs4909980:ANOVA:Age	0.233324	1	0.62907
rs4909980:ANOVA:SEX	0.465955	1	0.494854
rs11028958:p[, 5]TG	-0.0633468	0.056522	0.262396	No	No
rs11028958:p[, 5]TT	0.114754	0.136408	0.400206	No	No
rs11028958:Age	0.000251068	0.00310058	0.935462
rs11028958:SEX	0.0345972	0.0586213	0.555069
rs11028958:Log(theta)	16.869	NA	NA
rs11028958:genotype	2.29069	2	0.318114	No	No
rs11028958:ANOVA:Age	0.00655685	1	0.935462
rs11028958:ANOVA:SEX	0.348314	1	0.555069
rs2710278:p[, 5]GA	-0.0171909	0.0532914	0.747012	No	No
rs2710278:p[, 5]GG	0.0162192	0.0991804	0.8701	No	No
rs2710278:Age	0.00164338	0.00290933	0.572166
rs2710278:SEX	0.0326082	0.0559031	0.559692
rs2710278:Log(theta)	17.0992	22.1787	0.440722
rs2710278:genotype	0.169838	2	0.918587	No	No
rs2710278:ANOVA:Age	0.319071	1	0.572166
rs2710278:ANOVA:SEX	0.340238	1	0.559692
rs1973869:p[, 5]AC	0.00554939	0.0657753	0.932763	No	No
rs1973869:p[, 5]CC	-0.092915	0.0730683	0.203509	No	No
rs1973869:Age	0.00142942	0.00289028	0.620909
rs1973869:SEX	0.0443367	0.056285	0.430862
rs1973869:Log(theta)	13.9446	53.9316	0.795974
rs1973869:genotype	2.85981	2	0.239332	No	No
rs1973869:ANOVA:Age	0.244591	1	0.620909
rs1973869:ANOVA:SEX	0.620499	1	0.430862
rs7973303:p[, 5]TC	0.0269274	0.0625547	0.66686	No	No
rs7973303:p[, 5]TT	0.0749148	0.0704964	0.287929	No	No
rs7973303:Age	0.00178647	0.00289468	0.537133
rs7973303:SEX	0.0268566	0.055459	0.628201
rs7973303:Log(theta)	16.5523	NA	NA
rs7973303:genotype	1.18291	2	0.553521	No	No
rs7973303:ANOVA:Age	0.38088	1	0.537133
rs7973303:ANOVA:SEX	0.234508	1	0.628201
rs7487085:p[, 5]GA	-0.0278313	0.0532615	0.601294	No	No
rs7487085:p[, 5]GG	2.07205e-05	0.0941096	0.999824	No	No
rs7487085:Age	0.00174372	0.00290025	0.547686
rs7487085:SEX	0.0272398	0.0555941	0.62415
rs7487085:Log(theta)	17.6681	NA	NA
rs7487085:genotype	0.295621	2	0.862594	No	No
rs7487085:ANOVA:Age	0.36148	1	0.547686
rs7487085:ANOVA:SEX	0.240077	1	0.62415
rs7970980:p[, 5]TC	-0.0375577	0.0547458	0.492689	No	No
rs7970980:p[, 5]TT	-0.174456	0.140963	0.215863	No	No
rs7970980:Age	0.00132319	0.00290183	0.648401
rs7970980:SEX	0.0338265	0.0555786	0.542773
rs7970980:Log(theta)	16.8937	NA	NA
rs7970980:genotype	1.81009	2	0.404524	No	No
rs7970980:ANOVA:Age	0.207922	1	0.648401
rs7970980:ANOVA:SEX	0.370424	1	0.542773
rs12309051:p[, 5]TC	-0.00953493	0.0545962	0.861359	No	No
rs12309051:p[, 5]TT	-0.0498764	0.0893012	0.57649	No	No
rs12309051:Age	0.00166141	0.00294402	0.572528
rs12309051:SEX	0.0332967	0.0557127	0.550073
rs12309051:Log(theta)	14.5374	70.7538	0.837209
rs12309051:genotype	0.312367	2	0.855402	No	No
rs12309051:ANOVA:Age	0.318472	1	0.572528
rs12309051:ANOVA:SEX	0.357186	1	0.550073
rs994942:p[, 5]GA	-0.0371055	0.0581148	0.523157	No	No
rs994942:p[, 5]GG	-0.00710308	0.0745287	0.924071	No	No
rs994942:Age	0.00163464	0.00290681	0.573878
rs994942:SEX	0.0201003	0.0561657	0.720436
rs994942:Log(theta)	13.7099	41.8398	0.743157
rs994942:genotype	0.46458	2	0.792716	No	No
rs994942:ANOVA:Age	0.316237	1	0.573878
rs994942:ANOVA:SEX	0.128075	1	0.720436
rs10773456:p[, 5]GA	-0.0395584	0.0544656	0.467655	No	No
rs10773456:p[, 5]GG	-0.0152124	0.0939316	0.871344	No	No
rs10773456:Age	0.00163876	0.0029063	0.572846
rs10773456:SEX	0.0285537	0.0554379	0.606512
rs10773456:Log(theta)	17.6119	NA	NA
rs10773456:genotype	0.527514	2	0.76816	No	No
rs10773456:ANOVA:Age	0.317944	1	0.572846
rs10773456:ANOVA:SEX	0.265285	1	0.606512
rs612571:p[, 5]AG	-0.0393253	0.110758	0.722547	No	No
rs612571:p[, 5]GG	0.0106645	0.105407	0.919412	No	No
rs612571:Age	0.00154712	0.00290223	0.593979
rs612571:SEX	0.0341686	0.0560724	0.542283
rs612571:Log(theta)	16.8236	NA	NA
rs612571:genotype	0.802263	2	0.669562	No	No
rs612571:ANOVA:Age	0.284174	1	0.593979
rs612571:ANOVA:SEX	0.371326	1	0.542283
rs17680472:p[, 5]GA	0.0340178	0.0565273	0.547311	No	No
rs17680472:p[, 5]GG	0.0574608	0.123736	0.642375	No	No
rs17680472:Age	0.00154192	0.00291182	0.596433
rs17680472:SEX	0.0343793	0.0559959	0.539242
rs17680472:Log(theta)	17.7346	11.1252	0.110916
rs17680472:genotype	0.508248	2	0.775595	No	No
rs17680472:ANOVA:Age	0.280409	1	0.596433
rs17680472:ANOVA:SEX	0.376947	1	0.539242
rs2391336:p[, 5]AG	-0.0532096	0.0814732	0.513696	No	No
rs2391336:p[, 5]GG	-0.0431772	0.0839347	0.606962	No	No
rs2391336:Age	0.00187456	0.0029308	0.522427
rs2391336:SEX	0.0266368	0.0557987	0.633096
rs2391336:Log(theta)	17.1407	9.57728	0.0734985
rs2391336:genotype	0.426646	2	0.807895	No	No
rs2391336:ANOVA:Age	0.4091	1	0.522427
rs2391336:ANOVA:SEX	0.227885	1	0.633096
rs1294497:p[, 5]TC	0.0513057	0.0607935	0.398706	No	No
rs1294497:p[, 5]TT	-0.0231599	0.0745929	0.756193	No	No
rs1294497:Age	0.000958602	0.00294583	0.744871
rs1294497:SEX	0.034224	0.0557445	0.539253
rs1294497:Log(theta)	14.9829	40.3074	0.710104
rs1294497:genotype	1.50778	2	0.470532	No	No
rs1294497:ANOVA:Age	0.105892	1	0.744871
rs1294497:ANOVA:SEX	0.376926	1	0.539253
rs1749698:p[, 5]GA	0.0203543	0.0614797	0.740589	No	No
rs1749698:p[, 5]GG	0.0229298	0.0758527	0.762428	No	No
rs1749698:Age	0.00105765	0.00308313	0.731565
rs1749698:SEX	0.0373037	0.0594593	0.530408
rs1749698:Log(theta)	17.4402	7.68542	0.0232528
rs1749698:genotype	0.13628	2	0.93413	No	No
rs1749698:ANOVA:Age	0.117679	1	0.731565
rs1749698:ANOVA:SEX	0.393609	1	0.530408
rs4780121:p[, 5]AC	0.0276674	0.116387	0.812098	No	No
rs4780121:p[, 5]CC	0.0254709	0.112981	0.821634	No	No
rs4780121:Age	0.00175227	0.00291043	0.54713
rs4780121:SEX	0.0256321	0.0556063	0.64483
rs4780121:Log(theta)	16.4446	17.3592	0.343478
rs4780121:genotype	0.0574734	2	0.971672	No	No
rs4780121:ANOVA:Age	0.362483	1	0.54713
rs4780121:ANOVA:SEX	0.212481	1	0.64483
rs16965564:p[, 5]TG	0.0301691	0.0547815	0.581828	No	No
rs16965564:p[, 5]TT	0.0610128	0.081838	0.455951	No	No
rs16965564:Age	0.00182763	0.00291035	0.53002
rs16965564:SEX	0.0312148	0.0556234	0.574675
rs16965564:Log(theta)	17.9972	NA	NA
rs16965564:genotype	0.670872	2	0.715026	No	No
rs16965564:ANOVA:Age	0.394354	1	0.53002
rs16965564:ANOVA:SEX	0.314923	1	0.574675
rs2163195:p[, 5]AC	0.0605736	0.0849375	0.47575	No	No
rs2163195:p[, 5]CC	0.0805803	0.0848489	0.342269	No	No
rs2163195:Age	0.00170821	0.00290072	0.555935
rs2163195:SEX	0.0330222	0.0560385	0.555675
rs2163195:Log(theta)	17.5675	NA	NA
rs2163195:genotype	0.906888	2	0.635436	No	No
rs2163195:ANOVA:Age	0.346792	1	0.555935
rs2163195:ANOVA:SEX	0.347248	1	0.555675
rs11071657:p[, 5]GA	0.00780083	0.0553946	0.88801	No	No
rs11071657:p[, 5]GG	0.0737521	0.0910964	0.418167	No	No
rs11071657:Age	0.00103962	0.00300463	0.729338
rs11071657:SEX	0.0455333	0.0566083	0.421191
rs11071657:Log(theta)	16.8988	NA	NA
rs11071657:genotype	0.674602	2	0.713694	No	No
rs11071657:ANOVA:Age	0.11972	1	0.729338
rs11071657:ANOVA:SEX	0.646991	1	0.421191
rs16970943:p[, 5]TC	0.0642102	0.0554955	0.247258	No	No
rs16970943:p[, 5]TT	0.0288802	0.176213	0.869815	No	No
rs16970943:Age	0.00115366	0.00294738	0.695487
rs16970943:SEX	0.0258665	0.0556289	0.641944
rs16970943:Log(theta)	15.7288	NA	NA
rs16970943:genotype	1.34229	2	0.511122	No	No
rs16970943:ANOVA:Age	0.15321	1	0.695487
rs16970943:ANOVA:SEX	0.216209	1	0.641944
rs600671:p[, 5]TC	0.0309324	0.0561929	0.581998	No	No
rs600671:p[, 5]TT	-0.00563165	0.0743784	0.939645	No	No
rs600671:Age	0.00168008	0.00289959	0.562305
rs600671:SEX	0.0221075	0.055702	0.69145
rs600671:Log(theta)	17.7228	NA	NA
rs600671:genotype	0.413206	2	0.813342	No	No
rs600671:ANOVA:Age	0.335728	1	0.562305
rs600671:ANOVA:SEX	0.15752	1	0.69145
rs4485340:p[, 5]GA	0.0517155	0.0522027	0.321848	No	No
rs4485340:p[, 5]GG	-0.125815	0.128477	0.327444	No	No
rs4485340:Age	0.00127467	0.00289673	0.659911
rs4485340:SEX	0.0336466	0.0556117	0.545161
rs4485340:Log(theta)	16.8375	8.28766	0.0421911
rs4485340:genotype	2.3821	2	0.303902	No	No
rs4485340:ANOVA:Age	0.193632	1	0.659911
rs4485340:ANOVA:SEX	0.366058	1	0.545161
rs2379096:p[, 5]AG	0.0483037	0.139448	0.729047	No	No
rs2379096:p[, 5]GG	0.0389104	0.135114	0.773361	No	No
rs2379096:Age	0.00167562	0.00290491	0.564059
rs2379096:SEX	0.0277297	0.0556473	0.618265
rs2379096:Log(theta)	14.7823	60.6607	0.807472
rs2379096:genotype	0.125264	2	0.939289	No	No
rs2379096:ANOVA:Age	0.332724	1	0.564059
rs2379096:ANOVA:SEX	0.248314	1	0.618265
rs321452:p[, 5]GA	0.0613705	0.0527743	0.244876	No	No
rs321452:p[, 5]GG	0.0893824	0.103849	0.389407	No	No
rs321452:Age	0.00165121	0.00290257	0.569439
rs321452:SEX	0.0325061	0.0555479	0.55842
rs321452:Log(theta)	19.8258	NA	NA
rs321452:genotype	1.71299	2	0.424647	No	No
rs321452:ANOVA:Age	0.323622	1	0.569439
rs321452:ANOVA:SEX	0.342447	1	0.55842
rs11076279:p[, 5]CT	-0.0875972	0.105969	0.408446	No	No
rs11076279:p[, 5]TT	-0.0940085	0.104099	0.366488	No	No
rs11076279:Age	0.00155136	0.00290238	0.592987
rs11076279:SEX	0.0282277	0.0554919	0.610976
rs11076279:Log(theta)	16.4651	28.3469	0.561345
rs11076279:genotype	0.821907	2	0.663018	No	No
rs11076279:ANOVA:Age	0.285703	1	0.592987
rs11076279:ANOVA:SEX	0.258756	1	0.610976
rs2716584:p[, 5]CT	-0.0145137	0.0751275	0.846812	No	No
rs2716584:p[, 5]TT	0.0124023	0.0779227	0.873542	No	No
rs2716584:Age	0.00176655	0.00295926	0.550537
rs2716584:SEX	0.0283955	0.0554383	0.608511
rs2716584:Log(theta)	14.3429	47.3855	0.762129
rs2716584:genotype	0.229778	2	0.891465	No	No
rs2716584:ANOVA:Age	0.356356	1	0.550537
rs2716584:ANOVA:SEX	0.262349	1	0.608511
rs401443:p[, 5]TC	-0.0591821	0.0566746	0.296372	No	No
rs401443:p[, 5]TT	-0.0307501	0.0802191	0.701478	No	No
rs401443:Age	0.00140213	0.00293622	0.632984
rs401443:SEX	0.0368186	0.0559856	0.510767
rs401443:Log(theta)	16.1584	NA	NA
rs401443:genotype	1.09555	2	0.578235	No	No
rs401443:ANOVA:Age	0.228036	1	0.632984
rs401443:ANOVA:SEX	0.432496	1	0.510767
rs225190:p[, 5]GA	-0.00324433	0.0569579	0.954577	No	No
rs225190:p[, 5]GG	0.0101989	0.0728433	0.888651	No	No
rs225190:Age	0.00167041	0.00289509	0.563953
rs225190:SEX	0.0289058	0.0554768	0.602337
rs225190:Log(theta)	16.9318	14.8587	0.254486
rs225190:genotype	0.0375578	2	0.981396	No	No
rs225190:ANOVA:Age	0.332907	1	0.563953
rs225190:ANOVA:SEX	0.271486	1	0.602337
rs9271:p[, 5]TC	-0.029329	0.0565234	0.603843	No	No
rs9271:p[, 5]TT	-0.0841202	0.133248	0.527839	No	No
rs9271:Age	0.00160279	0.00299237	0.592218
rs9271:SEX	0.0395565	0.0580011	0.495241
rs9271:Log(theta)	17.0075	12.9907	0.190466
rs9271:genotype	0.583783	2	0.74685	No	No
rs9271:ANOVA:Age	0.286893	1	0.592218
rs9271:ANOVA:SEX	0.46512	1	0.495241
rs2345035:p[, 5]AG	0.0651116	0.0983551	0.507968	No	No
rs2345035:p[, 5]GG	0.0914146	0.0970003	0.34598	No	No
rs2345035:Age	0.00161521	0.00289124	0.576397
rs2345035:SEX	0.0259399	0.0555482	0.640514
rs2345035:Log(theta)	14.437	52.6789	0.784041
rs2345035:genotype	0.960616	2	0.618593	No	No
rs2345035:ANOVA:Age	0.312096	1	0.576397
rs2345035:ANOVA:SEX	0.21807	1	0.640514
rs9945781:p[, 5]TG	-0.0153984	0.0550423	0.779664	No	No
rs9945781:p[, 5]TT	0.00400116	0.0848486	0.962388	No	No
rs9945781:Age	0.00177691	0.00291051	0.541521
rs9945781:SEX	0.0284698	0.0560029	0.611198
rs9945781:Log(theta)	17.4452	7.06498	0.0135397
rs9945781:genotype	0.103315	2	0.949654	No	No
rs9945781:ANOVA:Age	0.372728	1	0.541521
rs9945781:ANOVA:SEX	0.258434	1	0.611198
rs1017414:p[, 5]TG	0.0649039	0.0548427	0.236629	No	No
rs1017414:p[, 5]TT	0.0392519	0.085615	0.646615	No	No
rs1017414:Age	0.00179713	0.00289981	0.535428
rs1017414:SEX	0.0312944	0.0555332	0.573077
rs1017414:Log(theta)	16.808	10.2027	0.0994758
rs1017414:genotype	1.40152	2	0.496207	No	No
rs1017414:ANOVA:Age	0.384079	1	0.535428
rs1017414:ANOVA:SEX	0.317561	1	0.573077
rs16973682:p[, 5]AG	0.056095	0.262436	0.830744	No	No
rs16973682:p[, 5]GG	0.0924345	0.257536	0.719656	No	No
rs16973682:Age	0.00158234	0.00289581	0.584775
rs16973682:SEX	0.0284953	0.0554713	0.607466
rs16973682:Log(theta)	19.5314	3.40555	9.74261e-09
rs16973682:genotype	0.432171	2	0.805666	No	Yes
rs16973682:ANOVA:Age	0.298579	1	0.584775
rs16973682:ANOVA:SEX	0.263882	1	0.607466
rs1786870:p[, 5]GT	0.104479	0.111358	0.348129	No	No
rs1786870:p[, 5]TT	0.135507	0.109012	0.213852	No	No
rs1786870:Age	0.00203218	0.00290947	0.484882
rs1786870:SEX	0.0233374	0.0556276	0.674829
rs1786870:Log(theta)	16.9955	56.7658	0.764637
rs1786870:genotype	1.65791	2	0.436506	No	No
rs1786870:ANOVA:Age	0.487862	1	0.484882
rs1786870:ANOVA:SEX	0.176005	1	0.674829
rs7242428:p[, 5]GA	-0.00976826	0.0612035	0.873194	No	No
rs7242428:p[, 5]GG	-0.0691596	0.258914	0.789381	No	NA
rs7242428:Age	0.00159806	0.00296009	0.589287
rs7242428:SEX	0.0288588	0.0566727	0.610598
rs7242428:Log(theta)	14.5922	70.7608	0.83662
rs7242428:genotype	0.0921774	2	0.954957	No	No
rs7242428:ANOVA:Age	0.291459	1	0.589287
rs7242428:ANOVA:SEX	0.259305	1	0.610598
rs6049419:p[, 5]CT	-0.0117276	0.0684264	0.863917	No	No
rs6049419:p[, 5]TT	0.00934393	0.0726848	0.89771	No	No
rs6049419:Age	0.00179568	0.00293954	0.541286
rs6049419:SEX	0.0259027	0.0559761	0.643546
rs6049419:Log(theta)	23.9241	0.85691	1.56862e-171
rs6049419:genotype	0.133159	2	0.935588	No	No
rs6049419:ANOVA:Age	0.373162	1	0.541286
rs6049419:ANOVA:SEX	0.214134	1	0.643546
rs6122514:p[, 5]GA	0.0578926	0.0673275	0.389864	No	No
rs6122514:p[, 5]GG	-0.207726	0.261885	0.427663	No	NA
rs6122514:Age	0.00168293	0.00290682	0.562616
rs6122514:SEX	0.0313025	0.0555543	0.573123
rs6122514:Log(theta)	16.21	15.3807	0.291921
rs6122514:genotype	1.44009	2	0.48673	No	No
rs6122514:ANOVA:Age	0.335195	1	0.562616
rs6122514:ANOVA:SEX	0.317485	1	0.573123
rs9983637:p[, 5]TC	0.0222044	0.0566429	0.695054	No	No
rs9983637:p[, 5]TT	0.039664	0.0867972	0.64769	No	No
rs9983637:Age	0.00127115	0.00299129	0.670872
rs9983637:SEX	0.0369082	0.0583245	0.526859
rs9983637:Log(theta)	16.5074	NA	NA
rs9983637:genotype	0.274169	2	0.871896	No	No
rs9983637:ANOVA:Age	0.180584	1	0.670872
rs9983637:ANOVA:SEX	0.400445	1	0.526859
Female_Only	Estimate	Std. Error or df	p-value	low p-value ?	Interaction with age ?
rs4499362:p[, 5]CT	0.00457719	0.0907872	0.95979	No	No
rs4499362:p[, 5]TT	0.0657089	0.0915214	0.47278	No	No
rs4499362:Age	0.00523472	0.00392991	0.182853
rs4499362:Log(theta)	13.8454	63.2269	0.826666
rs4499362:genotype	0.608878	2	0.737537	No	No
rs4499362:ANOVA:Age	1.77428	1	0.182853
rs3772069:p[, 5]AG	-0.0305891	0.0937071	0.744097	No	No
rs3772069:p[, 5]GG	-0.0322391	0.0894436	0.718517	No	No
rs3772069:Age	0.00273829	0.00385984	0.478056
rs3772069:Log(theta)	13.635	59.1045	0.817553
rs3772069:genotype	0.157731	2	0.924164	No	No
rs3772069:ANOVA:Age	0.503294	1	0.478056
rs16866465:p[, 5]GT	-0.164451	0.27922	0.555883	No	No
rs16866465:p[, 5]TT	-0.181959	0.268555	0.498058	No	No
rs16866465:Age	0.00394532	0.00338053	0.243181
rs16866465:Log(theta)	16.2406	NA	NA
rs16866465:genotype	0.483061	2	0.785425	No	No
rs16866465:ANOVA:Age	1.36206	1	0.243181
rs10172225:p[, 5]TC	0.0671822	0.0793178	0.396995	No	No
rs10172225:p[, 5]TT	-0.000456587	NA	NA	No	NA
rs10172225:Age	0.00410766	0.00339454	0.226249
rs10172225:Log(theta)	16.4223	32.6928	0.615441
rs10172225:genotype	0.717408	2	0.698581	No	No
rs10172225:ANOVA:Age	1.46429	1	0.226249
rs7594160:p[, 5]AC	0.0915447	0.0821966	0.265396	No	No
rs7594160:p[, 5]CC	0.0144993	0.0914962	0.874087	No	No
rs7594160:Age	0.00285522	0.00372796	0.44374
rs7594160:Log(theta)	14.3919	247.529	0.953635
rs7594160:genotype	1.35729	2	0.507303	No	No
rs7594160:ANOVA:Age	0.586592	1	0.44374
rs267556:p[, 5]AC	0.00625762	0.0901438	0.944657	No	No
rs267556:p[, 5]CC	0.00668358	0.0971734	0.945165	No	No
rs267556:Age	0.0036869	0.0034146	0.280256
rs267556:Log(theta)	14.1702	58.1174	0.807371
rs267556:genotype	0.00562423	2	0.997192	No	No
rs267556:ANOVA:Age	1.16585	1	0.280256
rs9845458:p[, 5]CT	0.0075437	0.0886593	0.932193	No	No
rs9845458:p[, 5]TT	0.0013375	0.088976	0.988007	No	No
rs9845458:Age	0.0015175	0.00384561	0.693134
rs9845458:Log(theta)	15.0965	NA	NA
rs9845458:genotype	0.00823714	2	0.99589	No	No
rs9845458:ANOVA:Age	0.155714	1	0.693134
rs1995178:p[, 5]TC	-0.0655211	0.0938622	0.485142	No	No
rs1995178:p[, 5]TT	-0.00217368	0.0938396	0.98152	No	No
rs1995178:Age	0.00439147	0.00391499	0.261987
rs1995178:Log(theta)	14.6272	75.5048	0.846391
rs1995178:genotype	0.657638	2	0.719773	No	No
rs1995178:ANOVA:Age	1.25823	1	0.261987
rs345017:p[, 5]GA	0.0458401	0.0720833	0.524821	No	No
rs345017:p[, 5]GG	0.0911838	0.0904633	0.313471	No	No
rs345017:Age	0.00346457	0.00338558	0.306152
rs345017:Log(theta)	14.3826	54.7393	0.792746
rs345017:genotype	1.05975	2	0.588678	No	No
rs345017:ANOVA:Age	1.0472	1	0.306152
rs1488196:p[, 5]AG	0.0487699	0.0950197	0.607769	No	No
rs1488196:p[, 5]GG	-0.0915175	0.0976993	0.3489	No	No
rs1488196:Age	0.00389741	0.00339126	0.250453
rs1488196:Log(theta)	14.1802	62.5639	0.820695
rs1488196:genotype	4.07754	2	0.130189	No	No
rs1488196:ANOVA:Age	1.32077	1	0.250453
rs6787395:p[, 5]GA	0.0246907	0.0680024	0.71654	No	No
rs6787395:p[, 5]GG	-0.0156345	0.121002	0.897193	No	No
rs6787395:Age	0.00371061	0.00336204	0.269732
rs6787395:Log(theta)	14.8487	50.5232	0.768836
rs6787395:genotype	0.177869	2	0.914906	No	No
rs6787395:ANOVA:Age	1.21811	1	0.269732
rs3772172:p[, 5]AG	0.0764103	0.178702	0.668953	No	No
rs3772172:p[, 5]GG	0.0622095	0.173605	0.720089	No	No
rs3772172:Age	0.00369403	0.0033602	0.271616
rs3772172:Log(theta)	14.2504	71.6909	0.842438
rs3772172:genotype	0.1914	2	0.908736	No	No
rs3772172:ANOVA:Age	1.20857	1	0.271616
rs11715334:p[, 5]TG	-0.0299652	0.0736321	0.684038	No	No
rs11715334:p[, 5]TT	-0.075254	0.0894245	0.400047	No	No
rs11715334:Age	0.00375435	0.00338782	0.26778
rs11715334:Log(theta)	14.4349	111.906	0.897364
rs11715334:genotype	0.708198	2	0.701805	No	No
rs11715334:ANOVA:Age	1.22809	1	0.26778
rs9848247:p[, 5]CT	-0.0283346	0.0792347	0.72064	No	No
rs9848247:p[, 5]TT	0.0854578	0.0895113	0.339722	No	No
rs9848247:Age	0.0037341	0.0034127	0.273878
rs9848247:Log(theta)	14.8094	175.102	0.932598
rs9848247:genotype	2.19245	2	0.33413	No	No
rs9848247:ANOVA:Age	1.19722	1	0.273878
rs3949:p[, 5]AG	-0.0473845	0.0955574	0.619983	No	No
rs3949:p[, 5]GG	0.0349974	0.0923447	0.704698	No	No
rs3949:Age	0.00575932	0.003933	0.143096
rs3949:Log(theta)	14.22	113.128	0.899971
rs3949:genotype	0.852088	2	0.653088	No	No
rs3949:ANOVA:Age	2.14435	1	0.143096
rs12651301:p[, 5]GA	-0.0907716	0.0920197	0.323919	No	No
rs12651301:p[, 5]GG	-0.102416	0.0894933	0.252459	No	No
rs12651301:Age	0.00272647	0.00403111	0.498815
rs12651301:Log(theta)	14.2609	99.7272	0.886291
rs12651301:genotype	1.57309	2	0.455415	No	No
rs12651301:ANOVA:Age	0.457457	1	0.498815
rs922739:p[, 5]AG	0.00859278	0.091078	0.924835	No	No
rs922739:p[, 5]GG	0.0459549	0.098952	0.642349	No	No
rs922739:Age	0.00411338	0.00416936	0.323852
rs922739:Log(theta)	14.0541	68.4728	0.837376
rs922739:genotype	0.235406	2	0.88896	No	No
rs922739:ANOVA:Age	0.973326	1	0.323852
rs795998:p[, 5]CT	-0.0828199	0.141659	0.558789	No	No
rs795998:p[, 5]TT	-0.0265538	0.135179	0.84427	No	No
rs795998:Age	0.00352578	0.00338828	0.29807
rs795998:Log(theta)	14.5152	61.8082	0.814331
rs795998:genotype	0.751667	2	0.686717	No	No
rs795998:ANOVA:Age	1.08281	1	0.29807
rs4960104:p[, 5]TC	-0.0118953	0.0700631	0.865184	No	No
rs4960104:p[, 5]TT	0.113234	0.0965943	0.241091	No	No
rs4960104:Age	0.00407948	0.00340435	0.230795
rs4960104:Log(theta)	14.974	NA	NA
rs4960104:genotype	1.81865	2	0.402797	No	No
rs4960104:ANOVA:Age	1.43596	1	0.230795
rs2596472:p[, 5]GA	0.0568833	0.0687754	0.408187	No	No
rs2596472:p[, 5]GG	0.0866258	0.108883	0.426274	No	No
rs2596472:Age	0.00390732	0.0033765	0.247187
rs2596472:Log(theta)	14.5573	NA	NA
rs2596472:genotype	1.05159	2	0.591085	No	No
rs2596472:ANOVA:Age	1.33913	1	0.247187
rs1032772:p[, 5]TG	0.027403	0.0746402	0.713519	No	No
rs1032772:p[, 5]TT	-0.153859	0.442201	0.727887	No	No
rs1032772:Age	0.00358502	0.00336939	0.28733
rs1032772:Log(theta)	14.3652	123.239	0.907206
rs1032772:genotype	0.266071	2	0.875434	No	No
rs1032772:ANOVA:Age	1.13209	1	0.28733
rs7772899:p[, 5]CT	0.0838802	0.104256	0.421075	No	No
rs7772899:p[, 5]TT	0.0519079	0.100441	0.605297	No	No
rs7772899:Age	0.00371313	0.00336374	0.269649
rs7772899:Log(theta)	15.3912	NA	NA
rs7772899:genotype	0.67459	2	0.713698	No	No
rs7772899:ANOVA:Age	1.21853	1	0.269649
rs673119:p[, 5]CT	0.0434167	0.127114	0.732685	No	No
rs673119:p[, 5]TT	0.0459864	0.12121	0.704396	No	No
rs673119:Age	0.00386691	0.00340579	0.25621
rs673119:Log(theta)	13.8339	73.7224	0.851152
rs673119:genotype	0.145478	2	0.929843	No	No
rs673119:ANOVA:Age	1.28912	1	0.25621
rs12212688:p[, 5]CA	-0.0458262	0.0659471	0.487123	No	No
rs12212688:p[, 5]CC	-0.0253675	0.177225	0.886182	No	No
rs12212688:Age	0.00378063	0.00336235	0.260843
rs12212688:Log(theta)	16.4341	36.9736	0.656695
rs12212688:genotype	0.484254	2	0.784957	No	No
rs12212688:ANOVA:Age	1.26428	1	0.260843
rs10457815:p[, 5]GA	0.0330618	0.0700926	0.63715	No	No
rs10457815:p[, 5]GG	0.141251	0.0944194	0.134654	No	No
rs10457815:Age	0.00366853	0.00339029	0.279221
rs10457815:Log(theta)	15.3875	38.1764	0.686901
rs10457815:genotype	2.25106	2	0.32448	No	No
rs10457815:ANOVA:Age	1.17088	1	0.279221
rs508902:p[, 5]CT	0.0858471	0.191019	0.653131	No	No
rs508902:p[, 5]TT	0.108877	0.185252	0.556718	No	No
rs508902:Age	0.00399552	0.00340816	0.241062
rs508902:Log(theta)	14.687	45.4638	0.746658
rs508902:genotype	0.414881	2	0.812662	No	No
rs508902:ANOVA:Age	1.37438	1	0.241062
rs1007250:p[, 5]AG	-0.0060617	0.158357	0.969465	No	No
rs1007250:p[, 5]GG	0.034919	0.155424	0.822237	No	No
rs1007250:Age	0.0033579	0.00341464	0.325419
rs1007250:Log(theta)	14.8817	72.9394	0.838331
rs1007250:genotype	0.380181	2	0.826884	No	No
rs1007250:ANOVA:Age	0.967042	1	0.325419
rs10259679:p[, 5]CA	-0.0256161	0.0720981	0.722369	No	No
rs10259679:p[, 5]CC	-0.0184811	0.176746	0.916723	No	No
rs10259679:Age	0.00366639	0.00336193	0.275466
rs10259679:Log(theta)	15.0036	NA	NA
rs10259679:genotype	0.130338	2	0.936909	No	No
rs10259679:ANOVA:Age	1.18932	1	0.275466
rs7384280:p[, 5]TC	-0.0308802	0.0760351	0.684647	No	No
rs7384280:p[, 5]TT	0.0339472	0.0885151	0.701336	No	No
rs7384280:Age	0.00388795	0.00337333	0.249093
rs7384280:Log(theta)	15.3626	NA	NA
rs7384280:genotype	0.683198	2	0.710633	No	No
rs7384280:ANOVA:Age	1.32838	1	0.249093
rs10500175:p[, 5]AG	0.201878	0.197307	0.306228	No	No
rs10500175:p[, 5]GG	0.090808	0.195304	0.641962	No	No
rs10500175:Age	0.00424305	0.00338008	0.209367
rs10500175:Log(theta)	14.4293	54.5136	0.791246
rs10500175:genotype	3.34856	2	0.187443	No	No
rs10500175:ANOVA:Age	1.5758	1	0.209367
rs10266069:p[, 5]AG	0.0484709	0.0783754	0.536282	No	No
rs10266069:p[, 5]GG	0.00746315	0.088879	0.93308	No	No
rs10266069:Age	0.00375788	0.0034007	0.269145
rs10266069:Log(theta)	14.5132	NA	NA
rs10266069:genotype	0.490478	2	0.782517	No	No
rs10266069:ANOVA:Age	1.2211	1	0.269145
rs1486648:p[, 5]TC	-0.00862707	0.0723527	0.905088	No	No
rs1486648:p[, 5]TT	-0.0180763	0.0967244	0.851751	No	No
rs1486648:Age	0.00374659	0.00336232	0.265155
rs1486648:Log(theta)	14.8694	60.5035	0.805867
rs1486648:genotype	0.0361723	2	0.982076	No	No
rs1486648:ANOVA:Age	1.24164	1	0.265155
rs7017572:p[, 5]AG	0.0338684	0.0917478	0.712018	No	No
rs7017572:p[, 5]GG	-0.0104645	0.093765	0.911138	No	No
rs7017572:Age	0.00377801	0.00336359	0.261349
rs7017572:Log(theta)	15.3635	NA	NA
rs7017572:genotype	0.425765	2	0.808251	No	No
rs7017572:ANOVA:Age	1.2616	1	0.261349
rs4909364:p[, 5]GA	-0.00449213	0.0678763	0.947234	No	No
rs4909364:p[, 5]GG	-0.141495	0.235941	0.548703	No	No
rs4909364:Age	0.00357909	0.00336568	0.287597
rs4909364:Log(theta)	14.9096	NA	NA
rs4909364:genotype	0.359712	2	0.83539	No	No
rs4909364:ANOVA:Age	1.13084	1	0.287597
rs913912:p[, 5]CT	-0.109897	0.0917211	0.230854	No	No
rs913912:p[, 5]TT	-0.100522	0.0967136	0.298627	No	No
rs913912:Age	0.00449119	0.00343473	0.191015
rs913912:Log(theta)	15.3165	29.5873	0.604688
rs913912:genotype	1.50167	2	0.471972	No	No
rs913912:ANOVA:Age	1.70977	1	0.191015
rs422531:p[, 5]AG	-0.0160437	0.141894	0.909976	No	No
rs422531:p[, 5]GG	-0.0125155	0.140074	0.928804	No	No
rs422531:Age	0.00367556	0.00340996	0.281084
rs422531:Log(theta)	14.1509	99.1736	0.886537
rs422531:genotype	0.0133759	2	0.993334	No	No
rs422531:ANOVA:Age	1.16184	1	0.281084
rs1970467:p[, 5]GA	-0.115346	0.0713582	0.105999	No	No
rs1970467:p[, 5]GG	0.113089	0.310707	0.715877	No	No
rs1970467:Age	0.00429487	0.00340141	0.206707
rs1970467:Log(theta)	14.3566	50.6156	0.776687
rs1970467:genotype	2.82044	2	0.24409	No	No
rs1970467:ANOVA:Age	1.59434	1	0.206707
rs4414157:p[, 5]GA	-0.101655	0.0738236	0.168514	No	No
rs4414157:p[, 5]GG	-0.124996	0.174917	0.474855	No	No
rs4414157:Age	0.0048101	0.00346364	0.164911
rs4414157:Log(theta)	14.4971	58.8251	0.805339
rs4414157:genotype	2.18756	2	0.334948	No	No
rs4414157:ANOVA:Age	1.9286	1	0.164911
rs7907696:p[, 5]GA	0.00833709	0.0816599	0.918681	No	No
rs7907696:p[, 5]GG	0.115513	0.368395	0.753857	No	No
rs7907696:Age	0.00384778	0.00340766	0.258833
rs7907696:Log(theta)	15.5417	NA	NA
rs7907696:genotype	0.106883	2	0.947962	No	No
rs7907696:ANOVA:Age	1.27499	1	0.258833
rs1391615:p[, 5]AC	0.0829183	0.10069	0.410224	No	No
rs1391615:p[, 5]CC	0.165071	0.105002	0.115935	No	No
rs1391615:Age	0.00312315	0.00338038	0.355537
rs1391615:Log(theta)	14.1332	66.7382	0.832286
rs1391615:genotype	2.85532	2	0.23987	No	No
rs1391615:ANOVA:Age	0.853596	1	0.355537
rs4909980:p[, 5]CT	0.0185958	0.0845851	0.82599	No	No
rs4909980:p[, 5]TT	-0.0669458	0.0958871	0.485069	No	No
rs4909980:Age	0.00323312	0.00338361	0.339314
rs4909980:Log(theta)	14.4731	NA	NA
rs4909980:genotype	1.27901	2	0.527555	No	No
rs4909980:ANOVA:Age	0.913023	1	0.339314
rs11028958:p[, 5]TG	-0.0443852	0.0718113	0.536522	No	No
rs11028958:p[, 5]TT	-0.00287923	0.261195	0.991205	No	No
rs11028958:Age	0.00147091	0.003656	0.687442
rs11028958:Log(theta)	14.1169	91.5659	0.877474
rs11028958:genotype	0.384018	2	0.825299	No	No
rs11028958:ANOVA:Age	0.161868	1	0.687442
rs2710278:p[, 5]GA	0.0100621	0.0676353	0.881736	No	No
rs2710278:p[, 5]GG	-0.0450762	0.11131	0.685506	No	No
rs2710278:Age	0.0037371	0.00338036	0.268928
rs2710278:Log(theta)	14.1967	61.4848	0.817395
rs2710278:genotype	0.242357	2	0.885876	No	No
rs2710278:ANOVA:Age	1.2222	1	0.268928
rs1973869:p[, 5]AC	-0.0258597	0.0813255	0.750501	No	No
rs1973869:p[, 5]CC	-0.135551	0.0992657	0.172085	No	No
rs1973869:Age	0.00307782	0.0033915	0.364137
rs1973869:Log(theta)	14.099	87.6685	0.872234
rs1973869:genotype	2.26048	2	0.322955	No	No
rs1973869:ANOVA:Age	0.823575	1	0.364137
rs7973303:p[, 5]TC	0.0346893	0.0785281	0.658675	No	No
rs7973303:p[, 5]TT	0.110995	0.088379	0.209155	No	No
rs7973303:Age	0.00381124	0.00336112	0.256828
rs7973303:Log(theta)	14.6369	57.7234	0.799829
rs7973303:genotype	1.70519	2	0.426308	No	No
rs7973303:ANOVA:Age	1.28578	1	0.256828
rs7487085:p[, 5]GA	-0.0333199	0.0672851	0.620455	No	No
rs7487085:p[, 5]GG	-0.026831	0.11361	0.813302	No	No
rs7487085:Age	0.00384225	0.0033754	0.254991
rs7487085:Log(theta)	14.7988	77.2095	0.848001
rs7487085:genotype	0.253238	2	0.881069	No	No
rs7487085:ANOVA:Age	1.29575	1	0.254991
rs7970980:p[, 5]TC	-0.0103453	0.068018	0.879111	No	No
rs7970980:p[, 5]TT	-0.0872071	0.223402	0.696271	No	No
rs7970980:Age	0.00348385	0.00341647	0.30786
rs7970980:Log(theta)	14.1442	54.1824	0.794055
rs7970980:genotype	0.16496	2	0.92083	No	No
rs7970980:ANOVA:Age	1.03984	1	0.30786
rs12309051:p[, 5]TC	-0.0255203	0.068292	0.708632	No	No
rs12309051:p[, 5]TT	-0.109243	0.110622	0.323381	No	No
rs12309051:Age	0.00352347	0.00342873	0.304124
rs12309051:Log(theta)	14.8576	50.4761	0.768491
rs12309051:genotype	0.978632	2	0.613046	No	No
rs12309051:ANOVA:Age	1.05602	1	0.304124
rs994942:p[, 5]GA	-0.0347067	0.0751138	0.644042	No	No
rs994942:p[, 5]GG	-0.0319	0.092494	0.730179	No	No
rs994942:Age	0.0037154	0.00337198	0.270529
rs994942:Log(theta)	14.2745	146.809	0.922542
rs994942:genotype	0.227728	2	0.892379	No	No
rs994942:ANOVA:Age	1.21406	1	0.270529
rs10773456:p[, 5]GA	-0.107816	0.0689007	0.11763	No	No
rs10773456:p[, 5]GG	0.0605484	0.119256	0.61165	No	No
rs10773456:Age	0.00308534	0.00337641	0.360826
rs10773456:Log(theta)	14.7978	56.5868	0.793702
rs10773456:genotype	3.17777	2	0.204153	No	No
rs10773456:ANOVA:Age	0.835018	1	0.360826
rs612571:p[, 5]AG	-0.0690114	0.128092	0.590049	No	No
rs612571:p[, 5]GG	-0.0408816	0.117671	0.728275	No	No
rs612571:Age	0.00346114	0.00339032	0.307307
rs612571:Log(theta)	14.9747	NA	NA
rs612571:genotype	0.317811	2	0.853077	No	No
rs612571:ANOVA:Age	1.04221	1	0.307307
rs17680472:p[, 5]GA	0.062012	0.0702618	0.377461	No	No
rs17680472:p[, 5]GG	0.0878393	0.131142	0.502984	No	No
rs17680472:Age	0.00334297	0.0033807	0.322742
rs17680472:Log(theta)	14.3848	135.58	0.915504
rs17680472:genotype	1.04769	2	0.592239	No	No
rs17680472:ANOVA:Age	0.977802	1	0.322742
rs2391336:p[, 5]AG	-0.0892725	0.0958587	0.351702	No	No
rs2391336:p[, 5]GG	-0.156765	0.101029	0.120738	No	No
rs2391336:Age	0.00398424	0.00342614	0.244872
rs2391336:Log(theta)	14.6149	77.1584	0.849768
rs2391336:genotype	2.50551	2	0.285717	No	No
rs2391336:ANOVA:Age	1.35232	1	0.244872
rs1294497:p[, 5]TC	-0.0304984	0.0798795	0.702606	No	No
rs1294497:p[, 5]TT	-0.120318	0.0969592	0.214639	No	No
rs1294497:Age	0.00346278	0.0034455	0.31489
rs1294497:Log(theta)	15.383	NA	NA
rs1294497:genotype	1.69233	2	0.429056	No	No
rs1294497:ANOVA:Age	1.01005	1	0.31489
rs1749698:p[, 5]GA	0.00935555	0.0768055	0.903051	No	No
rs1749698:p[, 5]GG	0.0915011	0.0957172	0.339096	No	No
rs1749698:Age	0.00352595	0.00354947	0.320528
rs1749698:Log(theta)	14.3132	144.132	0.920895
rs1749698:genotype	1.05233	2	0.590866	No	No
rs1749698:ANOVA:Age	0.986792	1	0.320528
rs4780121:p[, 5]AC	0.090676	0.138296	0.51204	No	No
rs4780121:p[, 5]CC	0.0660972	0.13482	0.623947	No	No
rs4780121:Age	0.00388581	0.00336324	0.247937
rs4780121:Log(theta)	14.0265	64.7803	0.828579
rs4780121:genotype	0.462523	2	0.793532	No	No
rs4780121:ANOVA:Age	1.33489	1	0.247937
rs16965564:p[, 5]TG	0.0124965	0.0691876	0.856668	No	No
rs16965564:p[, 5]TT	0.0586336	0.102003	0.565413	No	No
rs16965564:Age	0.0038216	0.0033859	0.259032
rs16965564:Log(theta)	14.608	94.2243	0.876794
rs16965564:genotype	0.330588	2	0.847644	No	No
rs16965564:ANOVA:Age	1.27392	1	0.259032
rs2163195:p[, 5]AC	0.111146	0.122969	0.366071	No	No
rs2163195:p[, 5]CC	0.186541	0.120447	0.121444	No	No
rs2163195:Age	0.0033132	0.00338514	0.327704
rs2163195:Log(theta)	14.3581	54.2288	0.791188
rs2163195:genotype	2.97021	2	0.226478	No	No
rs2163195:ANOVA:Age	0.957948	1	0.327704
rs11071657:p[, 5]GA	-0.0107415	0.0697541	0.877617	No	No
rs11071657:p[, 5]GG	0.197872	0.113095	0.0801849	No	No
rs11071657:Age	0.00273692	0.00348473	0.432217
rs11071657:Log(theta)	15.5465	37.2015	0.676019
rs11071657:genotype	3.64932	2	0.161273	No	No
rs11071657:ANOVA:Age	0.616859	1	0.432217
rs16970943:p[, 5]TC	0.121868	0.0690142	0.0774227	No	No
rs16970943:p[, 5]TT	0.0255689	0.208899	0.902583	No	No
rs16970943:Age	0.00332285	0.00340492	0.329116
rs16970943:Log(theta)	15.6009	NA	NA
rs16970943:genotype	3.12113	2	0.210017	No	No
rs16970943:ANOVA:Age	0.952374	1	0.329116
rs600671:p[, 5]TC	0.017637	0.0706959	0.802991	No	No
rs600671:p[, 5]TT	0.00727769	0.0911503	0.936362	No	No
rs600671:Age	0.00376029	0.00336635	0.263984
rs600671:Log(theta)	15.3432	39.9189	0.700712
rs600671:genotype	0.062943	2	0.969019	No	No
rs600671:ANOVA:Age	1.24774	1	0.263984
rs4485340:p[, 5]GA	0.145128	0.0652505	0.0261374	yes	No
rs4485340:p[, 5]GG	-0.0594715	0.163817	0.716578	No	No
rs4485340:Age	0.00304234	0.00336651	0.366151
rs4485340:Log(theta)	14.3502	59.8663	0.81056
rs4485340:genotype	5.58616	2	0.0612323	No	No
rs4485340:ANOVA:Age	0.816686	1	0.366151
rs2379096:p[, 5]AG	-0.0244048	0.1575	0.87686	No	No
rs2379096:p[, 5]GG	-0.00994974	0.152181	0.947871	No	No
rs2379096:Age	0.00373968	0.00338043	0.268607
rs2379096:Log(theta)	14.6625	53.5492	0.784228
rs2379096:genotype	0.052119	2	0.974277	No	No
rs2379096:ANOVA:Age	1.22385	1	0.268607
rs321452:p[, 5]GA	0.0960096	0.0658895	0.14508	No	No
rs321452:p[, 5]GG	0.0616205	0.135903	0.65025	No	No
rs321452:Age	0.00366602	0.00339989	0.280911
rs321452:Log(theta)	14.4782	NA	NA
rs321452:genotype	2.13329	2	0.344162	No	No
rs321452:ANOVA:Age	1.16268	1	0.280911
rs11076279:p[, 5]CT	-0.200803	0.126382	0.112092	No	No
rs11076279:p[, 5]TT	-0.201675	0.122469	0.0996103	No	No
rs11076279:Age	0.00349237	0.00339857	0.304138
rs11076279:Log(theta)	14.2676	107.688	0.894597
rs11076279:genotype	2.84017	2	0.241694	No	No
rs11076279:ANOVA:Age	1.05596	1	0.304138
rs2716584:p[, 5]CT	-0.0245072	0.093141	0.792459	No	No
rs2716584:p[, 5]TT	0.0165654	0.097055	0.864475	No	No
rs2716584:Age	0.00383808	0.00343127	0.263328
rs2716584:Log(theta)	13.9411	50.3574	0.7819
rs2716584:genotype	0.344745	2	0.841665	No	No
rs2716584:ANOVA:Age	1.25118	1	0.263328
rs401443:p[, 5]TC	-0.0472182	0.0695428	0.497151	No	No
rs401443:p[, 5]TT	-0.0318137	0.0986233	0.747015	No	No
rs401443:Age	0.00342277	0.00340143	0.314284
rs401443:Log(theta)	15.0378	NA	NA
rs401443:genotype	0.465437	2	0.792377	No	No
rs401443:ANOVA:Age	1.01259	1	0.314284
rs225190:p[, 5]GA	0.0169097	0.0723646	0.815238	No	No
rs225190:p[, 5]GG	0.052438	0.0897534	0.559055	No	No
rs225190:Age	0.00375314	0.00336161	0.264221
rs225190:Log(theta)	15.0948	NA	NA
rs225190:genotype	0.343269	2	0.842287	No	No
rs225190:ANOVA:Age	1.24651	1	0.264221
rs9271:p[, 5]TC	-0.102373	0.0724854	0.157853	No	No
rs9271:p[, 5]TT	-0.0466497	0.161106	0.772154	No	No
rs9271:Age	0.0034969	0.00344313	0.309813
rs9271:Log(theta)	15.2614	39.4123	0.69859
rs9271:genotype	2.00295	2	0.367337	No	No
rs9271:ANOVA:Age	1.03147	1	0.309813
rs2345035:p[, 5]AG	0.0645058	0.117773	0.583888	No	No
rs2345035:p[, 5]GG	0.107714	0.116166	0.353802	No	No
rs2345035:Age	0.00369008	0.00336069	0.272199
rs2345035:Log(theta)	14.8331	NA	NA
rs2345035:genotype	1.0316	2	0.597024	No	No
rs2345035:ANOVA:Age	1.20563	1	0.272199
rs9945781:p[, 5]TG	-0.0581969	0.0684009	0.394869	No	No
rs9945781:p[, 5]TT	-0.0663339	0.114136	0.561115	No	No
rs9945781:Age	0.00380883	0.00339419	0.261793
rs9945781:Log(theta)	15.5548	NA	NA
rs9945781:genotype	0.814188	2	0.665582	No	No
rs9945781:ANOVA:Age	1.25925	1	0.261793
rs1017414:p[, 5]TG	0.0848066	0.0681469	0.213328	No	No
rs1017414:p[, 5]TT	0.00388763	0.121467	0.974468	No	No
rs1017414:Age	0.00389208	0.00336187	0.246981
rs1017414:Log(theta)	14.8765	56.2869	0.791551
rs1017414:genotype	1.7189	2	0.423396	No	No
rs1017414:ANOVA:Age	1.3403	1	0.246981
rs16973682:p[, 5]AG	0.170985	0.352048	0.62719	No	No
rs16973682:p[, 5]GG	0.218294	0.346462	0.528651	No	No
rs16973682:Age	0.00378327	0.00336423	0.260777
rs16973682:Log(theta)	15.2288	36.1744	0.673768
rs16973682:genotype	0.711831	2	0.700532	No	No
rs16973682:ANOVA:Age	1.26463	1	0.260777
rs1786870:p[, 5]GT	0.0905165	0.122648	0.460503	No	No
rs1786870:p[, 5]TT	0.171404	0.119692	0.152131	No	No
rs1786870:Age	0.00461915	0.00341214	0.175819
rs1786870:Log(theta)	14.5324	56.0294	0.795349
rs1786870:genotype	2.79483	2	0.247236	No	No
rs1786870:ANOVA:Age	1.83261	1	0.175819
rs7242428:p[, 5]GA	-0.00944472	0.0754062	0.900325	No	No
rs7242428:p[, 5]GG	-0.218285	0.259083	0.399491	No	No
rs7242428:Age	0.00394957	0.00346362	0.254161
rs7242428:Log(theta)	14.0974	100.053	0.887949
rs7242428:genotype	0.714009	2	0.699769	No	No
rs7242428:ANOVA:Age	1.30029	1	0.254161
rs6049419:p[, 5]CT	0.00544757	0.0866133	0.94985	No	No
rs6049419:p[, 5]TT	0.0111174	0.096588	0.908365	No	No
rs6049419:Age	0.00379865	0.00342111	0.266846
rs6049419:Log(theta)	14.4773	80.3823	0.857069
rs6049419:genotype	0.0136372	2	0.993205	No	No
rs6049419:ANOVA:Age	1.23289	1	0.266846
rs6122514:p[, 5]GA	0.0378873	0.0802207	0.636721	No	No
rs6122514:p[, 5]GG	-0.210739	0.304069	0.488271	No	No
rs6122514:Age	0.0036654	0.00340814	0.282158
rs6122514:Log(theta)	14.5203	NA	NA
rs6122514:genotype	0.748832	2	0.687691	No	No
rs6122514:ANOVA:Age	1.15667	1	0.282158
rs9983637:p[, 5]TC	0.0506358	0.0718222	0.480801	No	No
rs9983637:p[, 5]TT	-0.0462063	0.102492	0.652114	No	No
rs9983637:Age	0.00393836	0.00352582	0.263991
rs9983637:Log(theta)	14.2065	89.0724	0.87328
rs9983637:genotype	0.964343	2	0.617441	No	No
rs9983637:ANOVA:Age	1.24771	1	0.263991
rs234748:p[, 5]TG	-0.00456407	0.0763393	0.952326	No	No
rs234748:p[, 5]TT	-0.134012	0.156855	0.3929	No	No
rs234748:Age	0.00405877	0.00341915	0.2352
rs234748:Log(theta)	15.5043	61.4073	0.800667
rs234748:genotype	0.730822	2	0.693912	No	No
rs234748:ANOVA:Age	1.40913	1	0.2352
rs9283037:p[, 5]TC	0.0148656	0.0679364	0.826794	No	No
rs9283037:p[, 5]TT	0.1598	0.151877	0.292723	No	No
rs9283037:Age	0.00344272	0.00339236	0.31018
rs9283037:Log(theta)	15.2544	40.2766	0.70488
rs9283037:genotype	1.1082	2	0.574588	No	No
rs9283037:ANOVA:Age	1.02991	1	0.31018
rs2516082:p[, 5]CT	0.0125416	0.164554	0.939247	No	No
rs2516082:p[, 5]TT	0.0248272	0.159103	0.875998	No	No
rs2516082:Age	0.00365219	0.00337433	0.2791
rs2516082:Log(theta)	14.3834	146.914	0.922009
rs2516082:genotype	0.0484154	2	0.976083	No	No
rs2516082:ANOVA:Age	1.17147	1	0.2791
rs9615461:p[, 5]TC	-0.02082	0.0676696	0.758332	No	No
rs9615461:p[, 5]TT	-0.0875501	0.119629	0.464262	No	No
rs9615461:Age	0.00353701	0.00336982	0.293896
rs9615461:Log(theta)	15.1228	NA	NA
rs9615461:genotype	0.555256	2	0.757579	No	No
rs9615461:ANOVA:Age	1.10169	1	0.293896
rs5771623:p[, 5]AG	-0.0606832	0.217094	0.779842	No	No
rs5771623:p[, 5]GG	-0.106201	0.21463	0.620734	No	No
rs5771623:Age	0.00427395	0.00348466	0.220008
rs5771623:Log(theta)	15.3969	NA	NA
rs5771623:genotype	0.597358	2	0.741797	No	No
rs5771623:ANOVA:Age	1.50432	1	0.220008
rs6009715:p[, 5]GA	0.0260457	0.0741288	0.72532	No	No
rs6009715:p[, 5]GG	-0.072025	0.0971743	0.458576	No	No
rs6009715:Age	0.00359907	0.00338471	0.287633
rs6009715:Log(theta)	14.6495	261.501	0.955325
rs6009715:genotype	1.24525	2	0.536534	No	No
rs6009715:ANOVA:Age	1.13067	1	0.287633
Male_Only	Estimate	Std. Error or df	p-value	low p-value ?	Interaction with age ?
rs4499362:p[, 5]CT	-0.111025	0.12306	0.36695	No	No
rs4499362:p[, 5]TT	-0.0649492	0.115211	0.572932	No	No
rs4499362:Age	-0.0123373	0.00751549	0.100678
rs4499362:Log(theta)	14.2311	102.995	0.890104
rs4499362:genotype	0.820571	2	0.663461	No	No
rs4499362:ANOVA:Age	2.69477	1	0.100678
rs3772069:p[, 5]AG	0.204132	0.130615	0.118088	No	No
rs3772069:p[, 5]GG	0.140218	0.127752	0.27239	No	No
rs3772069:Age	-0.0107318	0.00735048	0.144286
rs3772069:Log(theta)	15.5201	203.492	0.939205
rs3772069:genotype	2.44438	2	0.294584	No	No
rs3772069:ANOVA:Age	2.13165	1	0.144286
rs16866465:p[, 5]GT	-0.013868	0.19544	0.943431	No	No
rs16866465:p[, 5]TT	0.0178784	0.181542	0.921551	No	No
rs16866465:Age	-0.00862815	0.00607278	0.155377
rs16866465:Log(theta)	13.8688	82.3017	0.866181
rs16866465:genotype	0.112631	2	0.945241	No	No
rs16866465:ANOVA:Age	2.01865	1	0.155377
rs10172225:p[, 5]TC	-0.0162762	0.0929145	0.860943	No	No
rs10172225:p[, 5]TT	0.225897	0.386456	0.55886	No	No
rs10172225:Age	-0.00806252	0.0061137	0.187248
rs10172225:Log(theta)	15.0214	NA	NA
rs10172225:genotype	0.383281	2	0.825603	No	No
rs10172225:ANOVA:Age	1.73914	1	0.187248
rs7594160:p[, 5]AC	-0.0762858	0.109855	0.487416	No	No
rs7594160:p[, 5]CC	-0.032384	0.112724	0.773894	No	No
rs7594160:Age	-0.00900164	0.00721544	0.212195
rs7594160:Log(theta)	13.2479	81.8837	0.871472
rs7594160:genotype	0.482447	2	0.785666	No	No
rs7594160:ANOVA:Age	1.55639	1	0.212195
rs267556:p[, 5]AC	0.0897213	0.107747	0.405013	No	No
rs267556:p[, 5]CC	-0.0134991	0.117113	0.908234	No	No
rs267556:Age	-0.00890823	0.0060759	0.142605
rs267556:Log(theta)	14.23	104.158	0.891331
rs267556:genotype	1.59427	2	0.450617	No	No
rs267556:ANOVA:Age	2.14962	1	0.142605
rs9845458:p[, 5]CT	-0.0775973	0.117243	0.508066	No	No
rs9845458:p[, 5]TT	-0.0303612	0.108348	0.77931	No	No
rs9845458:Age	-0.0108574	0.00693334	0.117355
rs9845458:Log(theta)	13.8465	72.8426	0.849241
rs9845458:genotype	0.451117	2	0.79807	No	No
rs9845458:ANOVA:Age	2.45226	1	0.117355
rs1995178:p[, 5]TC	0.0541797	0.123184	0.660063	No	No
rs1995178:p[, 5]TT	0.167948	0.117228	0.151955	No	No
rs1995178:Age	-0.00939309	0.00748922	0.209764
rs1995178:Log(theta)	14.7527	295.222	0.960145
rs1995178:genotype	2.328	2	0.312235	No	No
rs1995178:ANOVA:Age	1.57306	1	0.209764
rs345017:p[, 5]GA	-0.0715737	0.0836375	0.39213	No	No
rs345017:p[, 5]GG	-0.0112571	0.129955	0.930971	No	No
rs345017:Age	-0.00838175	0.00608307	0.16824
rs345017:Log(theta)	13.7689	86.4823	0.873503
rs345017:genotype	0.788301	2	0.674253	No	No
rs345017:ANOVA:Age	1.89856	1	0.16824
rs1488196:p[, 5]AG	0.0335327	0.119063	0.778221	No	No
rs1488196:p[, 5]GG	-0.0790707	0.121234	0.514263	No	No
rs1488196:Age	-0.00909363	0.00608687	0.135182
rs1488196:Log(theta)	13.7615	65.9519	0.834714
rs1488196:genotype	1.7939	2	0.407811	No	No
rs1488196:ANOVA:Age	2.23196	1	0.135182
rs6787395:p[, 5]GA	0.0238873	0.081958	0.770701	No	No
rs6787395:p[, 5]GG	0.163885	0.147669	0.267079	No	No
rs6787395:Age	-0.00866307	0.00605618	0.152587
rs6787395:Log(theta)	13.674	68.6468	0.842111
rs6787395:genotype	1.23195	2	0.540114	No	No
rs6787395:ANOVA:Age	2.04619	1	0.152587
rs3772172:p[, 5]AG	0.180056	0.196574	0.359682	No	No
rs3772172:p[, 5]GG	0.0975054	0.188862	0.60566	No	No
rs3772172:Age	-0.00854775	0.00604801	0.157563
rs3772172:Log(theta)	13.954	113.843	0.902445
rs3772172:genotype	1.32948	2	0.514406	No	No
rs3772172:ANOVA:Age	1.99746	1	0.157563
rs11715334:p[, 5]TG	0.0703674	0.0932126	0.450301	No	No
rs11715334:p[, 5]TT	0.0793947	0.115212	0.49075	No	No
rs11715334:Age	-0.0072724	0.00619889	0.240724
rs11715334:Log(theta)	14.0045	90.3596	0.876832
rs11715334:genotype	0.687731	2	0.709024	No	No
rs11715334:ANOVA:Age	1.37635	1	0.240724
rs9848247:p[, 5]CT	0.108674	0.091005	0.232419	No	No
rs9848247:p[, 5]TT	0.00836146	0.115771	0.942424	No	No
rs9848247:Age	-0.00920151	0.00610225	0.131583
rs9848247:Log(theta)	14.4783	70.0077	0.836158
rs9848247:genotype	1.81078	2	0.404384	No	No
rs9848247:ANOVA:Age	2.27372	1	0.131583
rs3949:p[, 5]AG	0.0828011	0.117547	0.481179	No	No
rs3949:p[, 5]GG	0.0706899	0.106303	0.506061	No	No
rs3949:Age	-0.00637803	0.00731213	0.38307
rs3949:Log(theta)	14.8903	50.1828	0.76668
rs3949:genotype	0.636147	2	0.727549	No	No
rs3949:ANOVA:Age	0.760827	1	0.38307
rs12651301:p[, 5]GA	0.0176101	0.106269	0.868383	No	No
rs12651301:p[, 5]GG	0.0263195	0.109487	0.810028	No	No
rs12651301:Age	-0.00551005	0.00685379	0.421431
rs12651301:Log(theta)	15.0749	64.0627	0.813964
rs12651301:genotype	0.0617482	2	0.969598	No	No
rs12651301:ANOVA:Age	0.646322	1	0.421431
rs922739:p[, 5]AG	0.119936	0.122167	0.326228	No	No
rs922739:p[, 5]GG	-0.00109253	0.111881	0.992209	No	No
rs922739:Age	-0.00625304	0.00751411	0.405311
rs922739:Log(theta)	14.0057	389.307	0.971302
rs922739:genotype	1.38471	2	0.500396	No	No
rs922739:ANOVA:Age	0.692512	1	0.405311
rs795998:p[, 5]CT	0.056072	0.367153	0.878618	No	No
rs795998:p[, 5]TT	0.0723622	0.363796	0.842334	No	No
rs795998:Age	-0.00862548	0.00607003	0.155318
rs795998:Log(theta)	14.755	77.7612	0.849507
rs795998:genotype	0.0718557	2	0.96471	No	No
rs795998:ANOVA:Age	2.01923	1	0.155318
rs4960104:p[, 5]TC	-0.0761426	0.0837895	0.363489	No	No
rs4960104:p[, 5]TT	0.182733	0.128866	0.156188	No	No
rs4960104:Age	-0.00630391	0.00620132	0.30937
rs4960104:Log(theta)	14.8306	NA	NA
rs4960104:genotype	4.27021	2	0.118232	No	No
rs4960104:ANOVA:Age	1.03336	1	0.30937
rs2596472:p[, 5]GA	0.0171298	0.0802789	0.831031	No	No
rs2596472:p[, 5]GG	-0.1468	0.261985	0.57525	No	No
rs2596472:Age	-0.00905992	0.00618639	0.14306
rs2596472:Log(theta)	14.1922	90.4195	0.875276
rs2596472:genotype	0.39516	2	0.820715	No	No
rs2596472:ANOVA:Age	2.14474	1	0.14306
rs1032772:p[, 5]TG	-0.0793545	0.0950445	0.403763	No	No
rs1032772:p[, 5]TT	-0.333903	0.648263	0.606502	No	NA
rs1032772:Age	-0.00867222	0.00610268	0.155302
rs1032772:Log(theta)	14.6302	141.359	0.917568
rs1032772:genotype	0.939393	2	0.625192	No	No
rs1032772:ANOVA:Age	2.01939	1	0.155302
rs7772899:p[, 5]CT	0.175778	0.146967	0.231682	No	No
rs7772899:p[, 5]TT	0.0396568	0.150214	0.791778	No	No
rs7772899:Age	-0.00606908	0.00625096	0.331596
rs7772899:Log(theta)	13.6717	99.5462	0.890762
rs7772899:genotype	3.25213	2	0.196702	No	No
rs7772899:ANOVA:Age	0.942653	1	0.331596
rs673119:p[, 5]CT	0.167942	0.223743	0.452891	No	No
rs673119:p[, 5]TT	0.0243327	0.223682	0.913375	No	No
rs673119:Age	-0.00942943	0.00607969	0.120909
rs673119:Log(theta)	13.9495	75.5878	0.853584
rs673119:genotype	3.3831	2	0.184234	No	No
rs673119:ANOVA:Age	2.40551	1	0.120909
rs12212688:p[, 5]CA	-0.0172739	0.0826343	0.834416	No	No
rs12212688:p[, 5]CC	0.0312596	0.23194	0.89279	No	No
rs12212688:Age	-0.00844335	0.00617894	0.171791
rs12212688:Log(theta)	14.1263	80.8752	0.86134
rs12212688:genotype	0.0722592	2	0.964515	No	No
rs12212688:ANOVA:Age	1.86725	1	0.171791
rs10457815:p[, 5]GA	-0.0755899	0.0834284	0.364912	No	No
rs10457815:p[, 5]GG	-0.161618	0.133495	0.226021	No	No
rs10457815:Age	-0.00872456	0.00611971	0.15397
rs10457815:Log(theta)	14.739	NA	NA
rs10457815:genotype	1.76034	2	0.414711	No	No
rs10457815:ANOVA:Age	2.03247	1	0.15397
rs508902:p[, 5]CT	0.0740984	0.33592	0.825417	No	No
rs508902:p[, 5]TT	0.0301915	0.331941	0.927529	No	No
rs508902:Age	-0.00848098	0.00607698	0.162838
rs508902:Log(theta)	13.7446	62.8952	0.827015
rs508902:genotype	0.286989	2	0.866326	No	No
rs508902:ANOVA:Age	1.94767	1	0.162838
rs1007250:p[, 5]AG	0.111052	0.254783	0.662932	No	No
rs1007250:p[, 5]GG	0.16311	0.253746	0.520348	No	No
rs1007250:Age	-0.00866154	0.00606311	0.15313
rs1007250:Log(theta)	14.4457	188.977	0.939068
rs1007250:genotype	0.738057	2	0.691406	No	No
rs1007250:ANOVA:Age	2.04079	1	0.15313
rs10259679:p[, 5]CA	0.0130075	0.0826774	0.874986	No	No
rs10259679:p[, 5]CC	0.0155572	0.219263	0.943435	No	No
rs10259679:Age	-0.00875182	0.00637244	0.169633
rs10259679:Log(theta)	14.0522	NA	NA
rs10259679:genotype	0.0272303	2	0.986477	No	No
rs10259679:ANOVA:Age	1.88619	1	0.169633
rs7384280:p[, 5]TC	0.0884169	0.0983021	0.368418	No	No
rs7384280:p[, 5]TT	0.100962	0.106452	0.342912	No	No
rs7384280:Age	-0.00824755	0.00610891	0.176988
rs7384280:Log(theta)	15.2167	54.4354	0.779832
rs7384280:genotype	1.07387	2	0.584537	No	No
rs7384280:ANOVA:Age	1.82273	1	0.176988
rs10500175:p[, 5]AG	0.0958572	0.193731	0.620744	No	No
rs10500175:p[, 5]GG	0.236277	0.187013	0.206436	No	No
rs10500175:Age	-0.0101223	0.00611453	0.0978324
rs10500175:Log(theta)	14.7593	NA	NA
rs10500175:genotype	3.68437	2	0.158471	No	No
rs10500175:ANOVA:Age	2.74053	1	0.0978324
rs10266069:p[, 5]AG	0.0424611	0.102804	0.679584	No	No
rs10266069:p[, 5]GG	-0.0257802	0.117767	0.82672	No	No
rs10266069:Age	-0.00760613	0.00618744	0.218965
rs10266069:Log(theta)	14.2133	164.453	0.931126
rs10266069:genotype	0.560017	2	0.755777	No	No
rs10266069:ANOVA:Age	1.51114	1	0.218965
rs1486648:p[, 5]TC	0.0539798	0.0855926	0.528263	No	No
rs1486648:p[, 5]TT	0.129324	0.124162	0.297608	No	No
rs1486648:Age	-0.00870862	0.0060514	0.15012
rs1486648:Log(theta)	14.1891	203.878	0.944515
rs1486648:genotype	1.1353	2	0.566855	No	No
rs1486648:ANOVA:Age	2.07103	1	0.15012
rs10505385:p[, 5]AC	0.366766	0.557645	0.510727	No	NA
rs10505385:p[, 5]CC	0.284744	0.550274	0.604836	No	NA
rs10505385:Age	-0.00866628	0.00608767	0.154568
rs10505385:Log(theta)	13.9365	101.018	0.890272
rs10505385:genotype	0.841149	2	0.656669	No	No
rs10505385:ANOVA:Age	2.02658	1	0.154568
rs7017572:p[, 5]AG	-0.0558289	0.125953	0.657582	No	No
rs7017572:p[, 5]GG	-0.095582	0.128981	0.45866	No	No
rs7017572:Age	-0.00775208	0.00615496	0.207855
rs7017572:Log(theta)	15.5403	39.0948	0.690996
rs7017572:genotype	0.598072	2	0.741533	No	No
rs7017572:ANOVA:Age	1.5863	1	0.207855
rs4909364:p[, 5]GA	-0.116606	0.0893187	0.19172	No	No
rs4909364:p[, 5]GG	-0.00478394	0.156528	0.975618	No	No
rs4909364:Age	-0.00854802	0.00628763	0.173989
rs4909364:Log(theta)	14.4391	84.4857	0.864298
rs4909364:genotype	1.7447	2	0.417969	No	No
rs4909364:ANOVA:Age	1.84823	1	0.173989
rs913912:p[, 5]CT	0.119735	0.101081	0.236199	No	No
rs913912:p[, 5]TT	0.149314	0.117059	0.202117	No	No
rs913912:Age	-0.00850595	0.00608709	0.162301
rs913912:Log(theta)	14.5194	NA	NA
rs913912:genotype	1.87082	2	0.392425	No	No
rs913912:ANOVA:Age	1.95266	1	0.162301
rs422531:p[, 5]AG	-0.00612777	0.164417	0.97027	No	No
rs422531:p[, 5]GG	-0.0190248	0.158857	0.904673	No	No
rs422531:Age	-0.00850225	0.00608435	0.162294
rs422531:Log(theta)	14.246	113.824	0.900399
rs422531:genotype	0.0321732	2	0.984042	No	No
rs422531:ANOVA:Age	1.95272	1	0.162294
rs1970467:p[, 5]GA	-0.00223256	0.0850363	0.979055	No	No
rs1970467:p[, 5]GG	0.041719	0.195875	0.831337	No	No
rs1970467:Age	-0.00905185	0.00611453	0.138771
rs1970467:Log(theta)	13.8821	78.5449	0.859712
rs1970467:genotype	0.0486729	2	0.975957	No	No
rs1970467:ANOVA:Age	2.19153	1	0.138771
rs4414157:p[, 5]GA	0.034809	0.0865214	0.687451	No	No
rs4414157:p[, 5]GG	-0.314541	0.648568	0.627692	No	NA
rs4414157:Age	-0.00948881	0.00628317	0.130994
rs4414157:Log(theta)	14.7807	79.9434	0.853316
rs4414157:genotype	0.404165	2	0.817028	No	No
rs4414157:ANOVA:Age	2.28069	1	0.130994
rs7907696:p[, 5]GA	-0.0106359	0.0964456	0.912188	No	No
rs7907696:p[, 5]GG	0.200795	0.297311	0.499441	No	No
rs7907696:Age	-0.00885461	0.00609929	0.146573
rs7907696:Log(theta)	14.5849	59.8326	0.807415
rs7907696:genotype	0.482187	2	0.785768	No	No
rs7907696:ANOVA:Age	2.10756	1	0.146573
rs1391615:p[, 5]AC	0.146789	0.136663	0.282779	No	No
rs1391615:p[, 5]CC	0.111815	0.140385	0.425747	No	No
rs1391615:Age	-0.00933969	0.00611013	0.126374
rs1391615:Log(theta)	13.649	74.4252	0.85449
rs1391615:genotype	1.17596	2	0.555449	No	No
rs1391615:ANOVA:Age	2.33649	1	0.126374
rs4909980:p[, 5]CT	0.132337	0.104571	0.205682	No	No
rs4909980:p[, 5]TT	0.103353	0.105855	0.328885	No	No
rs4909980:Age	-0.00919449	0.00609258	0.131266
rs4909980:Log(theta)	15.0372	53.4964	0.778642
rs4909980:genotype	1.64329	2	0.439708	No	No
rs4909980:ANOVA:Age	2.27747	1	0.131266
rs11028958:p[, 5]TG	-0.0798769	0.0859758	0.352857	No	No
rs11028958:p[, 5]TT	0.235985	0.16628	0.155841	No	No
rs11028958:Age	-0.007738	0.00613384	0.207119
rs11028958:Log(theta)	14.4298	NA	NA
rs11028958:genotype	3.48537	2	0.175049	No	No
rs11028958:ANOVA:Age	1.59145	1	0.207119
rs2710278:p[, 5]GA	-0.0474694	0.0816139	0.560813	No	No
rs2710278:p[, 5]GG	0.230546	0.181916	0.205041	No	No
rs2710278:Age	-0.00930761	0.00623137	0.135262
rs2710278:Log(theta)	14.1254	105.08	0.893066
rs2710278:genotype	2.34436	2	0.309691	No	No
rs2710278:ANOVA:Age	2.23105	1	0.135262
rs1973869:p[, 5]AC	0.0400333	0.103514	0.698946	No	No
rs1973869:p[, 5]CC	-0.0119954	0.106485	0.910309	No	No
rs1973869:Age	-0.0080368	0.00617687	0.19322
rs1973869:Log(theta)	14.6437	84.5198	0.862449
rs1973869:genotype	0.366417	2	0.832594	No	No
rs1973869:ANOVA:Age	1.69289	1	0.19322
rs7973303:p[, 5]TC	0.0556345	0.0960421	0.562406	No	No
rs7973303:p[, 5]TT	0.0310307	0.107837	0.773534	No	No
rs7973303:Age	-0.00904631	0.00618007	0.143252
rs7973303:Log(theta)	14.3235	92.5798	0.877046
rs7973303:genotype	0.337473	2	0.844732	No	No
rs7973303:ANOVA:Age	2.14268	1	0.143252
rs7487085:p[, 5]GA	-0.0054654	0.0811067	0.946275	No	No
rs7487085:p[, 5]GG	0.0122411	0.159028	0.938644	No	No
rs7487085:Age	-0.00849392	0.0060765	0.162164
rs7487085:Log(theta)	14.9081	46.8791	0.750476
rs7487085:genotype	0.0137074	2	0.99317	No	No
rs7487085:ANOVA:Age	1.95393	1	0.162164
rs7970980:p[, 5]TC	-0.107435	0.0854465	0.208633	No	No
rs7970980:p[, 5]TT	-0.247281	0.185307	0.182059	No	No
rs7970980:Age	-0.00835245	0.00610963	0.171595
rs7970980:Log(theta)	16.175	70.0456	0.817376
rs7970980:genotype	2.94104	2	0.229806	No	No
rs7970980:ANOVA:Age	1.86895	1	0.171595
rs12309051:p[, 5]TC	-0.014483	0.0834979	0.862295	No	No
rs12309051:p[, 5]TT	0.0188382	0.136754	0.890437	No	No
rs12309051:Age	-0.00847241	0.0060926	0.164345
rs12309051:Log(theta)	14.0883	NA	NA
rs12309051:genotype	0.0755712	2	0.962919	No	No
rs12309051:ANOVA:Age	1.93379	1	0.164345
rs994942:p[, 5]GA	-0.0656167	0.0847554	0.438819	No	No
rs994942:p[, 5]GG	-0.00434155	0.122671	0.971767	No	No
rs994942:Age	-0.00883797	0.00612492	0.149033
rs994942:Log(theta)	14.8373	NA	NA
rs994942:genotype	0.666737	2	0.716506	No	No
rs994942:ANOVA:Age	2.08212	1	0.149033
rs10773456:p[, 5]GA	0.0731006	0.0832917	0.380136	No	No
rs10773456:p[, 5]GG	-0.120521	0.142536	0.397806	No	No
rs10773456:Age	-0.00830922	0.00609551	0.172828
rs10773456:Log(theta)	13.7904	105.12	0.895627
rs10773456:genotype	1.97262	2	0.372951	No	No
rs10773456:ANOVA:Age	1.85824	1	0.172828
rs612571:p[, 5]AG	0.110499	0.222327	0.619179	No	No
rs612571:p[, 5]GG	0.171486	0.219074	0.433759	No	No
rs612571:Age	-0.00798275	0.00609294	0.19014
rs612571:Log(theta)	13.2081	67.3684	0.844565
rs612571:genotype	1.01849	2	0.600949	No	No
rs612571:ANOVA:Age	1.71653	1	0.19014
rs17680472:p[, 5]GA	0.0253185	0.0863975	0.769486	No	No
rs17680472:p[, 5]GG	-0.0175239	0.320168	0.956351	No	No
rs17680472:Age	-0.00892865	0.00623982	0.152455
rs17680472:Log(theta)	14.8357	NA	NA
rs17680472:genotype	0.0918491	2	0.955114	No	No
rs17680472:ANOVA:Age	2.04751	1	0.152455
rs2391336:p[, 5]AG	-0.060195	0.140729	0.668842	No	No
rs2391336:p[, 5]GG	0.00875481	0.142825	0.951122	No	No
rs2391336:Age	-0.00854364	0.00608435	0.160259
rs2391336:Log(theta)	13.7858	85.888	0.87248
rs2391336:genotype	0.749594	2	0.687429	No	No
rs2391336:ANOVA:Age	1.97178	1	0.160259
rs1294497:p[, 5]TC	0.104102	0.0907089	0.251115	No	No
rs1294497:p[, 5]TT	0.0216415	0.116149	0.85219	No	No
rs1294497:Age	-0.00839166	0.00617214	0.173956
rs1294497:Log(theta)	13.9455	80.3781	0.86226
rs1294497:genotype	1.53208	2	0.46485	No	No
rs1294497:ANOVA:Age	1.84852	1	0.173956
rs1749698:p[, 5]GA	-0.00518972	0.0947243	0.956308	No	No
rs1749698:p[, 5]GG	-0.0224073	0.119122	0.850795	No	No
rs1749698:Age	-0.00921418	0.00664696	0.165678
rs1749698:Log(theta)	14.8131	81.8285	0.856347
rs1749698:genotype	0.036937	2	0.981701	No	No
rs1749698:ANOVA:Age	1.92162	1	0.165678
rs4780121:p[, 5]AC	-0.0331378	0.17511	0.849905	No	No
rs4780121:p[, 5]CC	0.0172544	0.166879	0.917649	No	No
rs4780121:Age	-0.0087099	0.00613055	0.155393
rs4780121:Log(theta)	13.6493	128.278	0.915262
rs4780121:genotype	0.338484	2	0.844305	No	No
rs4780121:ANOVA:Age	2.01849	1	0.155393
rs16965564:p[, 5]TG	0.02076	0.0837692	0.804271	No	No
rs16965564:p[, 5]TT	0.0404706	0.131671	0.758568	No	No
rs16965564:Age	-0.0083114	0.00612835	0.175029
rs16965564:Log(theta)	14.1296	104.536	0.892481
rs16965564:genotype	0.122915	2	0.940393	No	No
rs16965564:ANOVA:Age	1.83934	1	0.175029
rs2163195:p[, 5]AC	0.0193881	0.111939	0.862492	No	No
rs2163195:p[, 5]CC	-0.0248306	0.116005	0.83051	No	No
rs2163195:Age	-0.00895989	0.00613339	0.14406
rs2163195:Log(theta)	15.0654	62.4478	0.809364
rs2163195:genotype	0.261026	2	0.877645	No	No
rs2163195:ANOVA:Age	2.13405	1	0.14406
rs11071657:p[, 5]GA	0.0199502	0.0847356	0.813867	No	No
rs11071657:p[, 5]GG	-0.012052	0.140181	0.931487	No	No
rs11071657:Age	-0.00869111	0.0062644	0.165326
rs11071657:Log(theta)	14.0833	125.002	0.910296
rs11071657:genotype	0.0873956	2	0.957243	No	No
rs11071657:ANOVA:Age	1.92482	1	0.165326
rs16970943:p[, 5]TC	0.034014	0.0823868	0.679711	No	No
rs16970943:p[, 5]TT	0.0712706	0.323291	0.825518	No	No
rs16970943:Age	-0.00922042	0.00628527	0.142379
rs16970943:Log(theta)	14.9615	NA	NA
rs16970943:genotype	0.205392	2	0.902401	No	No
rs16970943:ANOVA:Age	2.15205	1	0.142379
rs600671:p[, 5]TC	0.0515731	0.0872635	0.554518	No	No
rs600671:p[, 5]TT	0.0486901	0.116222	0.675261	No	No
rs600671:Age	-0.0093827	0.00614589	0.126845
rs600671:Log(theta)	14.5165	NA	NA
rs600671:genotype	0.383068	2	0.825691	No	No
rs600671:ANOVA:Age	2.3307	1	0.126845
rs4485340:p[, 5]GA	-0.0526544	0.0813236	0.517329	No	No
rs4485340:p[, 5]GG	-0.202769	0.209166	0.332338	No	No
rs4485340:Age	-0.00904428	0.00608189	0.136992
rs4485340:Log(theta)	15.0172	48.6681	0.757655
rs4485340:genotype	1.19256	2	0.550856	No	No
rs4485340:ANOVA:Age	2.21142	1	0.136992
rs2379096:p[, 5]AG	0.258713	0.280049	0.355585	No	No
rs2379096:p[, 5]GG	0.231312	0.274227	0.398946	No	No
rs2379096:Age	-0.00885934	0.00608351	0.145313
rs2379096:Log(theta)	14.3853	NA	NA
rs2379096:genotype	0.866342	2	0.64845	No	No
rs2379096:ANOVA:Age	2.12077	1	0.145313
rs321452:p[, 5]GA	0.0455639	0.0811324	0.574389	No	No
rs321452:p[, 5]GG	0.0531161	0.174394	0.760689	No	No
rs321452:Age	-0.00844811	0.00606217	0.163445
rs321452:Log(theta)	15.4953	85.1764	0.855645
rs321452:genotype	0.354162	2	0.837712	No	No
rs321452:ANOVA:Age	1.94206	1	0.163445
rs11076279:p[, 5]CT	0.0436452	0.164559	0.790835	No	No
rs11076279:p[, 5]TT	-0.0120348	0.162561	0.940984	No	No
rs11076279:Age	-0.00852162	0.00606665	0.160121
rs11076279:Log(theta)	14.1708	NA	NA
rs11076279:genotype	0.478442	2	0.787241	No	No
rs11076279:ANOVA:Age	1.97309	1	0.160121
rs2716584:p[, 5]CT	-0.0221302	0.11936	0.85291	No	No
rs2716584:p[, 5]TT	0.0156675	0.12336	0.898936	No	No
rs2716584:Age	-0.00800056	0.00622512	0.19872
rs2716584:Log(theta)	13.9361	112.438	0.901359
rs2716584:genotype	0.190239	2	0.909264	No	No
rs2716584:ANOVA:Age	1.65175	1	0.19872
rs401443:p[, 5]TC	-0.0698173	0.0891879	0.433738	No	No
rs401443:p[, 5]TT	0.0202221	0.129014	0.875447	No	No
rs401443:Age	-0.00758434	0.00630968	0.229357
rs401443:Log(theta)	14.2342	121.919	0.907057
rs401443:genotype	0.95094	2	0.621593	No	No
rs401443:ANOVA:Age	1.44484	1	0.229357
rs225190:p[, 5]GA	-0.0112856	0.0858572	0.895423	No	No
rs225190:p[, 5]GG	-0.0104939	0.116933	0.928491	No	No
rs225190:Age	-0.00850211	0.00610491	0.16372
rs225190:Log(theta)	13.971	74.6972	0.851633
rs225190:genotype	0.0189327	2	0.990578	No	No
rs225190:ANOVA:Age	1.93953	1	0.16372
rs9271:p[, 5]TC	0.0515263	0.0855804	0.547121	No	No
rs9271:p[, 5]TT	-0.178552	0.260178	0.492543	No	No
rs9271:Age	-0.00598713	0.00652983	0.359201
rs9271:Log(theta)	14.485	139.924	0.91755
rs9271:genotype	0.936178	2	0.626198	No	No
rs9271:ANOVA:Age	0.840685	1	0.359201
rs2345035:p[, 5]AG	0.00219191	0.163029	0.989273	No	No
rs2345035:p[, 5]GG	0.0607285	0.160559	0.705259	No	No
rs2345035:Age	-0.009008	0.0061142	0.140673
rs2345035:Log(theta)	14.4073	NA	NA
rs2345035:genotype	0.562321	2	0.754907	No	No
rs2345035:ANOVA:Age	2.17059	1	0.140673
rs9945781:p[, 5]TG	0.0504869	0.0840604	0.548104	No	No
rs9945781:p[, 5]TT	0.107571	0.122426	0.379587	No	No
rs9945781:Age	-0.009206	0.00609968	0.131233
rs9945781:Log(theta)	14.0332	71.0076	0.843334
rs9945781:genotype	0.873832	2	0.646026	No	No
rs9945781:ANOVA:Age	2.27786	1	0.131233
rs1017414:p[, 5]TG	0.0316516	0.0846539	0.708483	No	No
rs1017414:p[, 5]TT	0.0636441	0.121641	0.600825	No	No
rs1017414:Age	-0.00865214	0.00611352	0.156996
rs1017414:Log(theta)	13.6987	60.9507	0.822174
rs1017414:genotype	0.311464	2	0.855789	No	No
rs1017414:ANOVA:Age	2.00292	1	0.156996
rs16973682:p[, 5]AG	-0.0290419	0.35458	0.934722	No	Yes
rs16973682:p[, 5]GG	-0.00941142	0.344896	0.97823	No	Yes
rs16973682:Age	-0.0085757	0.00606224	0.157183
rs16973682:Log(theta)	14.5361	342.848	0.966181
rs16973682:genotype	0.037889	2	0.981234	No	No
rs16973682:ANOVA:Age	2.00112	1	0.157183
rs1786870:p[, 5]GT	0.174376	0.208852	0.403761	No	No
rs1786870:p[, 5]TT	0.163231	0.206249	0.428696	No	No
rs1786870:Age	-0.00825099	0.00608035	0.174784
rs1786870:Log(theta)	14.057	126.105	0.911244
rs1786870:genotype	0.699693	2	0.704796	No	No
rs1786870:ANOVA:Age	1.84143	1	0.174784
rs7242428:p[, 5]GA	-0.0322743	0.0992947	0.745154	No	No
rs7242428:p[, 5]GG	0.444268	0.488053	0.362671	No	NA
rs7242428:Age	-0.00816162	0.00618137	0.186715
rs7242428:Log(theta)	13.761	80.8826	0.864903
rs7242428:genotype	0.955347	2	0.620225	No	No
rs7242428:ANOVA:Age	1.74335	1	0.186715
rs6049419:p[, 5]CT	-0.0531554	0.105601	0.614709	No	No
rs6049419:p[, 5]TT	-0.0317189	0.106825	0.766525	No	No
rs6049419:Age	-0.00860875	0.00612	0.159529
rs6049419:Log(theta)	13.6667	187.622	0.941932
rs6049419:genotype	0.255327	2	0.880149	No	No
rs6049419:ANOVA:Age	1.97869	1	0.159529
rs6122514:p[, 5]GA	0.0308227	0.111455	0.782128	No	No
rs6122514:p[, 5]GG	-0.182379	0.38953	0.63964	No	NA
rs6122514:Age	-0.0079724	0.00619202	0.197911
rs6122514:Log(theta)	13.552	68.7559	0.843747
rs6122514:genotype	0.30318	2	0.85934	No	No
rs6122514:ANOVA:Age	1.65773	1	0.197911
rs9983637:p[, 5]TC	0.0292171	0.0895979	0.744355	No	No
rs9983637:p[, 5]TT	0.233143	0.149989	0.120089	No	No
rs9983637:Age	-0.00585391	0.00658301	0.373871
rs9983637:Log(theta)	14.4875	97.298	0.881634
rs9983637:genotype	2.5773	2	0.275643	No	No
rs9983637:ANOVA:Age	0.790757	1	0.373871
rs234748:p[, 5]TG	0.0937662	0.0895884	0.295269	No	No
rs234748:p[, 5]TT	0.185292	0.402609	0.645353	No	NA
rs234748:Age	-0.00818881	0.0060764	0.177774
rs234748:Log(theta)	14.9705	154.786	0.922951
rs234748:genotype	1.25418	2	0.534143	No	No
rs234748:ANOVA:Age	1.81614	1	0.177774
rs9283037:p[, 5]TC	0.0148214	0.0854746	0.862337	No	No
rs9283037:p[, 5]TT	0.00703044	0.273038	0.979458	No	No
rs9283037:Age	-0.00848289	0.00610831	0.164911
rs9283037:Log(theta)	14.6873	90.496	0.871071
rs9283037:genotype	0.0301323	2	0.985047	No	No
rs9283037:ANOVA:Age	1.92861	1	0.164911
rs2516082:p[, 5]CT	-0.106468	0.302051	0.724475	No	No
rs2516082:p[, 5]TT	-0.148552	0.299363	0.619735	No	No
rs2516082:Age	-0.00772188	0.0061812	0.211573
rs2516082:Log(theta)	13.6128	75.7321	0.857349
rs2516082:genotype	0.440961	2	0.802133	No	No
rs2516082:ANOVA:Age	1.56063	1	0.211573
rs9615461:p[, 5]TC	-0.0412705	0.0845198	0.625341	No	No
rs9615461:p[, 5]TT	0.061441	0.122085	0.614779	No	No
rs9615461:Age	-0.00902341	0.00610055	0.13911
rs9615461:Log(theta)	13.8122	82.7077	0.867369
rs9615461:genotype	0.716938	2	0.698745	No	No
rs9615461:ANOVA:Age	2.18778	1	0.13911
rs5771623:p[, 5]AG	0.120196	0.217449	0.580431	No	No
rs5771623:p[, 5]GG	0.20595	0.207862	0.321784	No	No
rs5771623:Age	-0.0080516	0.00636891	0.206157
rs5771623:Log(theta)	13.9001	71.9538	0.846817
rs5771623:genotype	1.62669	2	0.443373	No	No
rs5771623:ANOVA:Age	1.59821	1	0.206157
rs6009715:p[, 5]GA	0.0122609	0.103364	0.905577	No	No
rs6009715:p[, 5]GG	0.050541	0.116084	0.663284	No	No
rs6009715:Age	-0.00831499	0.00609558	0.172536
rs6009715:Log(theta)	14.9182	71.1043	0.833818
rs6009715:genotype	0.236757	2	0.88836	No	No
rs6009715:ANOVA:Age	1.86077	1	0.172536
